# Supplementary material for: Identification of Antibacterial Peptide Candidates Encrypted in Stress-Related and Metabolic Saccharomyces cerevisiae Proteins
Source: Pharmaceuticals (Basel). 2022 Jan 28;15(2):163. doi: 10.3390/ph15020163 (PMC8877035; doi:10.3390/ph15020163)
Supplement: Supplementary file 1 [file pharmaceuticals-15-00163-s001.zip]

Archive with 12 entries (10 files):
- pharmaceuticals-1568877-supplementary/
- pharmaceuticals-1568877-supplementary/Figure S1_with legend.pdf
- pharmaceuticals-1568877-supplementary/Figure S2_with legend.pdf
- pharmaceuticals-1568877-supplementary/Figure S3_with legend.pdf
- pharmaceuticals-1568877-supplementary/Table S1.pdf
- pharmaceuticals-1568877-supplementary/Table S2.xlsx
- pharmaceuticals-1568877-supplementary/__MACOSX/
- pharmaceuticals-1568877-supplementary/__MACOSX/._Figure S1_with legend.docx
- pharmaceuticals-1568877-supplementary/__MACOSX/._Figure S2_with legend.docx
- pharmaceuticals-1568877-supplementary/__MACOSX/._Figure S3_with legend.docx
- pharmaceuticals-1568877-supplementary/__MACOSX/._Table S1.docx
- pharmaceuticals-1568877-supplementary/__MACOSX/._Table S2.xlsx
