# Supplementary material for: Identification of Antibacterial Peptide Candidates Encrypted in Stress-Related and Metabolic Saccharomyces cerevisiae Proteins
Source: Pharmaceuticals (Basel). 2022 Jan 28;15(2):163. doi: 10.3390/ph15020163 (PMC8877035; doi:10.3390/ph15020163)
Supplement: Supplementary file 1 [file pharmaceuticals-15-00163-s001.zip › pharmaceuticals-1568877-supplementary/Table S2.xlsx]

## Sheet: Table S2
Peptide sequence	Molecular mass	M/Z	Protein	Gene	Organisms	Entry name	F1	F2	F3	F4	F5	F6	AMPs Prediction
AQPPLPSRNVASGAPVQKEEPEQE	2557,2771	853.437	Actin-binding protein	ABP1	Saccharomyces cerevisiae (strain ATCC 204508 / S288c) (Baker's yeast)	ABP1_YEAST		x					----
HDIDMPVNPPFRKPY	1824,8981	609.311	Acetyl-CoA hydrolase	ACH1	Saccharomyces cerevisiae (strain ATCC 204508 / S288c) (Baker's yeast)	ACH1_YEAST		x					----
NPADYDKINPDD	1375.59	688.808	Aconitate hydratase, mitochondrial	ACO1	Saccharomyces cerevisiae (strain ATCC 204508 / S288c) (Baker's yeast)	ACON_YEAST	x	x		x	x	x	---+
IGDENFGEGSSRE	1395.59	698.803	Aconitate hydratase, mitochondrial	ACO1	Saccharomyces cerevisiae (strain ATCC 204508 / S288c) (Baker's yeast)	ACON_YEAST		x	x	x	x		----
VIGDENFGEGSSRE	1494,6586	748.338	Aconitate hydratase, mitochondrial	ACO1	Saccharomyces cerevisiae (strain ATCC 204508 / S288c) (Baker's yeast)	ACON_YEAST		x	x	x			----
VVIGDENFGEGSSRE	1593.73	797.874	Aconitate hydratase, mitochondrial, Aconitase, EC 4.2.1.3	ACO1	Saccharomyces cerevisiae (strain ATCC 204508 / S288c) (Baker's yeast)	ACON_YEAST		x	x	x	x		----
NPADYDKINPDDRI	1644.77	823.4	Aconitate hydratase, mitochondrial	ACO1	Saccharomyces cerevisiae (strain ATCC 204508 / S288c) (Baker's yeast)	ACON_YEAST		x					----
NPLTDKLKDKDGNEF	1732.86	578.632	Aconitate hydratase, mitochondrial	ACO1	Saccharomyces cerevisiae (strain ATCC 204508 / S288c) (Baker's yeast)	ACON_YEAST		x					----
NPADYDKINPDDRIDI	1872.89	937.454	Aconitate hydratase, mitochondrial	ACO1	Saccharomyces cerevisiae (strain ATCC 204508 / S288c) (Baker's yeast)	ACON_YEAST		x					---+
KNPADYDKINPDDRID	1887.9	944.957	Aconitate hydratase, mitochondrial	ACO1	Saccharomyces cerevisiae (strain ATCC 204508 / S288c) (Baker's yeast)	ACON_YEAST		x					----
FKNPADYDKINPDDRID	2034.96	509.75	Aconitate hydratase, mitochondrial	ACO1	Saccharomyces cerevisiae (strain ATCC 204508 / S288c) (Baker's yeast)	ACON_YEAST		x					---+
VVIGDENFGEGSSREHAALEPR	2368.14	790.392	Aconitate hydratase, mitochondrial	ACO1	Saccharomyces cerevisiae (strain ATCC 204508 / S288c) (Baker's yeast)	ACON_YEAST		x					----
VVIGDENFGEGSSREH	1730.79	577.939	Aconitate hydratase, mitochondrial	ACO1	Saccharomyces cerevisiae (strain ATCC 204508 / S288c) (Baker's yeast)	ACON_YEAST		x					----
KPPHGDGLPQRGYDAGENTY	2171	724.682	Aconitate hydratase, mitochondrial	ACO1	Saccharomyces cerevisiae (strain ATCC 204508 / S288c) (Baker's yeast)	ACON_YEAST		x					----
TDDELQDIK	1075.5	538.76	Acetyl-coenzyme A synthetase 1	ACS1	Saccharomyces cerevisiae (strain ATCC 204508 / S288c) (Baker's yeast)	ACS1_YEAST	x			x	x	x	----
VLDPNTGEELNTSHAE	1724.79	863.402	Acetyl-coenzyme A synthetase 1	ACS1	Saccharomyces cerevisiae (strain ATCC 204508 / S288c) (Baker's yeast)	ACS1_YEAST		x					----
VVLDPNTGEELNTSHAE	1823.85	912.938	Acetyl-coenzyme A synthetase 1	ACS1	Saccharomyces cerevisiae (strain ATCC 204508 / S288c) (Baker's yeast)	ACS1_YEAST		x	x	x			----
AVVLDPNTGEELNTSHAE	1894.89	948.459	Acetyl-coenzyme A synthetase 1	ACS1	Saccharomyces cerevisiae (strain ATCC 204508 / S288c) (Baker's yeast)	ACS1_YEAST		x					----
DKVFIPDPKTGRPS	1555.84	519.622	Acetyl-coenzyme A synthetase 1	ACS1	Saccharomyces cerevisiae (strain ATCC 204508 / S288c) (Baker's yeast)	ACS1_YEAST	x	x					----
IVDEGLNGVDLVSRI	1597.87	799.948	Acetyl-coenzyme A synthetase 2	ACS2	Saccharomyces cerevisiae (strain ATCC 204508 / S288c) (Baker's yeast)	ACS2_YEAST		x					--+-
GIVLDSGDGVTHV	1267.64	634.831	Actin	ACT1	Saccharomyces cerevisiae (strain ATCC 204508 / S288c) (Baker's yeast)	ACT_YEAST		x					+---
ELPDGQVITIGNER	1539.79	770.906	Actin	ACT1	Saccharomyces cerevisiae (strain ATCC 204508 / S288c) (Baker's yeast)	ACT_YEAST		x					----
VSPFPGAATGSGGEIRDE	1745.82	873.925	Phosphoribosylformylglycinamidine synthase	ADE6	Saccharomyces cerevisiae (strain ATCC 204508 / S288c) (Baker's yeast)	PUR4_YEAST		x					----
IDGGEGKEEL	1045.49	523.756	Alcohol dehydrogenase 1	ADH1	Saccharomyces cerevisiae (strain ATCC 204508 / S288c) (Baker's yeast)	ADH1_YEAST	x	x					----
IDFTKEKDIVGA	1334.71	668.365	Alcohol dehydrogenase 1	ADH1	Saccharomyces cerevisiae (strain ATCC 204508 / S288c) (Baker's yeast)	ADH1_YEAST		x					----
GIDGGEGKEELFR	1405.68	469.572	Alcohol dehydrogenase 1	ADH1	Saccharomyces cerevisiae (strain ATCC 204508 / S288c) (Baker's yeast)	ADH1_YEAST	x	x					----
RVIGIDGGEGKEEL	1470.77	736.395	Alcohol dehydrogenase 1	ADH1	Saccharomyces pastorianus (Lager yeast) (Saccharomyces cerevisiae x Saccharomyces eubayanus)	Q6XQ70_SACPS		x					----
RVLGIDGGEGKEEL	1470.77	736.395	Alcohol dehydrogenase 1	ADH1	Saccharomyces cerevisiae (strain ATCC 204508 / S288c) (Baker's yeast)	ADH1_YEAST		x					----
ESHGKLEYKDIPVPKPK	1964.07	655.698	Alcohol dehydrogenase 1	ADH1	Saccharomyces cerevisiae (strain ATCC 204508 / S288c) (Baker's yeast)	ADH1_YEAST		x					----
GIDGGEGKEELFRSIGGEVF	2095.02	1048.53	Alcohol dehydrogenase 1	ADH1	Saccharomyces cerevisiae (strain ATCC 204508 / S288c) (Baker's yeast)	ADH1_YEAST		x					--+-
ESHGKLEYKDIPVPKPKAN	2149.15	717.391	Alcohol dehydrogenase 1	ADH1	Saccharomyces cerevisiae (strain ATCC 204508 / S288c) (Baker's yeast)	ADH1_YEAST		x					----
GIDGGEGKEELFRS	1492.72	498.582	Alcohol dehydrogenase 1	ADH1	Saccharomyces cerevisiae (strain ATCC 204508 / S288c) (Baker's yeast)	ADH1_YEAST		x					--+-
WKIGDYAGIK	1149.62	575.82	Alcohol dehydrogenase 1/2	ADH1/2	Saccharomyces cerevisiae (strain ATCC 204508 / S288c) (Baker's yeast)	ADH1_YEAST/ADH2_YEAST		x					+-+-
HIPQGTDLAEVAPV	1445.75	723.885	Glucose-repressible alcohol dehydrogenase	ADH1/2	Saccharomyces cerevisiae (Baker's yeast)	A0A0B4VJZ6_YEASX		x					----
GENVKGWKIGDYAGIK	1733.91	867.967	Alcohol dehydrogenase 1/2	ADH1/2	Saccharomyces cerevisiae (strain ATCC 204508 / S288c) (Baker's yeast)	ADH1_YEAST/ADH2_YEAST		x					++++
IDFTKEKDIV	1206.65	604.336	Alcohol dehydrogenase 1/2	ADH1/2	Saccharomyces cerevisiae (strain ATCC 204508 / S288c) (Baker's yeast)	ADH1_YEAST/ADH2_YEAST		x					----
PLVGGHEGAG	892.44	447.228	Alcohol dehydrogenase 1/2/3	ADH1/2/3	Saccharomyces cerevisiae (strain ATCC 204508 / S288c) (Baker's yeast)	ADH1_YEAST/ADH2_YEAST/ADH3_YEAST	x	x			x		----
PLVGGHEGAGV	991.509	496.764	Alcohol dehydrogenase 1/2/3	ADH1/2/3	Saccharomyces cerevisiae (strain ATCC 204508 / S288c) (Baker's yeast)	ADH1_YEAST/ ADH2_YEAST/ADH3_YEAST	x	x	x	x	x	x	----
PLVGGHEGAGVV	1090.58	546.298	Alcohol dehydrogenase 1/Alcohol dehydrogenase 2/Alcohol dehydrogenase 3, mitochondrial	ADH1/2/3	Saccharomyces cerevisiae (strain ATCC 204508 / S288c) (Baker's yeast)	ADH1_YEAST/ADH2_YEAST/ADH3_YEAST	x	x	x	x	x	x	----
VGNRADTREALDF	1462.72	732.37	Alcohol dehydrogenase 1/2/5/Alcohol dehydrogenase 3, mitochondrial	ADH1/2/3/5	Saccharomyces cerevisiae (strain ATCC 204508 / S288c) (Baker's yeast)	ADH1_YEAST/ADH2_YEAST/ADH3_YEAST/ADH5_YEAST		x					----
GIDGGPGKEEL	1070.52	536.273	Alcohol dehydrogenase 2	ADH2	Saccharomyces cerevisiae (strain ATCC 204508 / S288c) (Baker's yeast)	ADH2_YEAST	x	x	x				--+-
PLVGGHEGAGI	1005.52	503.772	Alcohol dehydrogenase 4, mitochondrial/Alcohol dehydrogenase 1	ADH4/ADH1	Kluyveromyces lactis (strain ATCC 8585 / CBS 2359 / DSM 70799 / NBRC 1267 / NRRL Y-1140 / WM37) (Yeast) (Candida sphaerica)-Kluyveromyces marxianus (Yeast) (Candida kefyr)	P49385 (ADH4_KLULA)/ Q07288 (ADH1_KLUMA)	x	x	x	x			----
IGPPGAGKGTQAPN	1263.66	632.84	Adenylate kinase	ADK1	Saccharomyces cerevisiae (strain ATCC 204508 / S288c) (Baker's yeast)	KAD2_YEAST	x	x	x				--+-
GPPGAGKGTQAPNLQERF	1823.93	608.987	Adenylate kinase	ADK1	Saccharomyces cerevisiae (strain ATCC 204508 / S288c) (Baker's yeast)	KAD2_YEAST		x					--+-
IGPPGAGKGTQAPNLQERF	1937.01	646.682	Adenylate kinase	ADK1	Saccharomyces cerevisiae (strain YJM789) (Baker's yeast)	KAD2_YEAS7		x					----
GPPGAGKGTQAPNLQE	1520.76	761.394	Adenylate kinase	ADK1	Saccharomyces cerevisiae (strain ATCC 204508 / S288c) (Baker's yeast)	KAD2_YEAST		x					----
IGPPGAGKGTQAPNLQERFHA	2145.11	716.048	Adenylate kinase	ADK1	Saccharomyces cerevisiae (strain ATCC 204508 / S288c) (Baker's yeast)	KAD2_YEAST		x					----
NGSWNGIDPIDRGKA	1598.78	800.401	Potassium-activated aldehyde dehydrogenase, mitochondrial	ALD4	Saccharomyces cerevisiae (strain ATCC 204508 / S288c) (Baker's yeast)	ALDH4_YEAST		x					--+-
SNGSWNGIDPIDRGKA	1685.81	843.917	Potassium-activated aldehyde dehydrogenase, mitochondrial	ALD4	Saccharomyces cerevisiae (strain ATCC 204508 / S288c) (Baker's yeast)	ALDH4_YEAST		x					----
TLDNGKAISSSRGDVDL	1746.87	874.448	Potassium-activated aldehyde dehydrogenase, mitochondrial	ALD4	Saccharomyces cerevisiae (strain ATCC 204508 / S288c) (Baker's yeast)	ALDH4_YEAST		x					----
VDIGKNEGATLITGGERLGSK	2114.13	705.721	Potassium-activated aldehyde dehydrogenase, mitochondrial, EC 1.2.1.5	ALD4	Saccharomyces cerevisiae (strain ATCC 204508 / S288c) (Baker's yeast)	ALDH4_YEAST		x					+++-
DRAFSNGSWNGIDPIDRGKA	2175.05	726.027	Potassium-activated aldehyde dehydrogenase, mitochondrial	ALD4	Saccharomyces cerevisiae (strain ATCC 204508 / S288c) (Baker's yeast)	ALDH4_YEAST		x					----
GETKDDVKAPEGELGD	1658.76	553.93	Eukaryotic translation initiation factor 5A-2	ANB1	Saccharomyces cerevisiae (strain ATCC 204508 / S288c) (Baker's yeast)	IF5A2_YEAST			x				----
IEKPERGQTPEGEDPLGKPEEE	2463.18	822.073	Protein APA1	APA1	Saccharomyces cerevisiae (strain ATCC 204508 / S288c) (Baker's yeast)	APA1_YEAST		x					----
INEGRQDIPKEGGREGL	1866.95	623.332	Phospho-2-dehydro-3-deoxyheptonate aldolase, phenylalanine-inhibited	ARO3	Saccharomyces cerevisiae (strain ATCC 204508 / S288c) (Baker's yeast)	AROF_YEAST		x					----
INEGRQDIPKEGGREGLKY	2158.11	720.384	Phospho-2-dehydro-3-deoxyheptonate aldolase, phenylalanine-inhibited	ARO3	Saccharomyces cerevisiae (strain ATCC 204508 / S288c) (Baker's yeast)	AROF_YEAST		x					--+-
NINEGRQDIPKEGGREGLKY	2272.16	758.399	Phospho-2-dehydro-3-deoxyheptonate aldolase, phenylalanine-inhibited	ARO3	Saccharomyces cerevisiae (strain ATCC 204508 / S288c) (Baker's yeast)	AROF_YEAST		x					--+-
NINEGRQDIPKEGGREGL	1981	991.515	Phospho-2-dehydro-3-deoxyheptonate aldolase, phenylalanine-inhibited	ARO3	Saccharomyces cerevisiae (strain ATCC 204508 / S288c) (Baker's yeast)	AROF_YEAST		x					----
LTGDDQKFGVPVRS	1517.78	759.907	Guanine nucleotide-binding protein subunit beta-like protein	ASC1	Saccharomyces cerevisiae (strain ATCC 204508 / S288c) (Baker's yeast)	GBLP_YEAST		x					----
GGTLNPGLAPAPVHK	1427.79	714.902	Ammonia transport outward protein 2/Accumulation of dyads protein 2	ATO2 / ADY2	Saccharomyces cerevisiae (strain ATCC 204508 / S288c) (Baker's yeast)	ATO2_YEAST/ADY2_YEAST		x					--+-
GGTLNPGLAPAPVHKF	1574.86	788.441	Ammonia transport outward protein 2/ Accumulation of dyads protein 2	ATO2/ADY2	Saccharomyces cerevisiae (strain ATCC 204508 / S288c) (Baker's yeast)	ATO2_YEAST/ADY2_YEAST		x					+-++
GNPIDGKGPID	1081.54	541.782	ATP synthase subunit alpha	ATP1	Saccharomyces cerevisiae (strain YJM789) (Baker's yeast)	A6ZKK5_YEAS7		x	x	x	x		-----
VDALVPIGRGQ	1123.63	562.827	ATP synthase subunit alpha, mitochondrial	ATP1	Saccharomyces cerevisiae (strain ATCC 204508 / S288c) (Baker's yeast)	ATPA_YEAST		x					--+-
IVDVPVGPGLLGRV	1389.83	695.929	ATP synthase subunit alpha, mitochondrial	ATP1	Saccharomyces cerevisiae (strain ATCC 204508 / S288c) (Baker's yeast)	ATPA_YEAST		x					-++-
GVSDEANLNETGRV	1459.69	730.854	ATP synthase subunit alpha, mitochondrial	ATP1	Saccharomyces cerevisiae (strain ATCC 204508 / S288c) (Baker's yeast)	ATPA_YEAST		x	x		x		----
NIVDVPVGPGLLGRV	1503.88	752.953	ATP synthase subunit alpha, mitochondrial	ATP1	Saccharomyces cerevisiae (strain ATCC 204508 / S288c) (Baker's yeast)	ATPA_YEAST		x					--+-
GNIVDVPVGPGLLGRV	1560.9	781.465	ATP synthase subunit alpha, mitochondrial	ATP1	Saccharomyces cerevisiae (strain ATCC 204508 / S288c) (Baker's yeast)	ATPA_YEAST		x					-+++
TGNIVDVPVGPGLLGRV	1661.95	831.986	ATP synthase subunit alpha, mitochondrial	ATP1	Saccharomyces cerevisiae (strain ATCC 204508 / S288c) (Baker's yeast)	ATPA_YEAST		x					--+-
VPIGRGQRELIIGDR	1677.96	560.335	ATP synthase subunit alpha, mitochondrial	ATP1	Saccharomyces cerevisiae (strain ATCC 204508 / S288c) (Baker's yeast)	ATPA_YEAST		x					--++
APGILPRRSVHEPVQT	1755.97	586.288	ATP synthase subunit alpha, mitochondrial	ATP1	Saccharomyces cerevisiae (strain ATCC 204508 / S288c) (Baker's yeast)	ATPA_YEAST		x					----
AEGNVKPWNPPQKPNLPE	2014.03	672.354	ATP synthase subunit H, mitochondrial	ATP14	Saccharomyces cerevisiae (strain ATCC 204508 / S288c) (Baker's yeast)	ATP14_YEAST		x					----
DAEGNVKPWNPPQKPNLPE	2129.05	710.695	ATP synthase subunit H, mitochondrial	ATP14	Saccharomyces cerevisiae (strain ATCC 204508 / S288c) (Baker's yeast)	ATP14_YEAST		x					----
DAEGNVKPWNPPQKPN	1789.87	895.948	ATP synthase subunit H, mitochondrial	ATP14	Saccharomyces cerevisiae (strain ATCC 204508 / S288c) (Baker's yeast)	ATP14_YEAST		x					--+-
GIYPAVDPLDSK	1273.66	637.841	ATP synthase subunit beta, mitochondrial	ATP2	Saccharomyces cerevisiae (strain ATCC 204508 / S288c) (Baker's yeast)	ATPB_YEAST		x					----
VLEGKYDNIPEHA	1483.73	495.585	ATP synthase subunit beta, mitochondrial	ATP2	Saccharomyces cerevisiae (strain ATCC 204508 / S288c) (Baker's yeast)	ATPB_YEAST		x					----
VLDTGGPISVPVGRE	1494.8	748.415	ATP synthase subunit beta, mitochondrial	ATP2	Saccharomyces cerevisiae (strain ATCC 204508 / S288c) (Baker's yeast)	ATPB_YEAST		x					----
VLDTGGPISVPVGRET	1595.85	798.938	ATP synthase subunit beta, mitochondrial	ATP2	Saccharomyces cerevisiae (strain ATCC 204508 / S288c) (Baker's yeast)	ATPB_YEAST		x					----
TGVGERTREGNDLYRE	1850.89	617.975	ATP synthase subunit beta, mitochondrial	ATP2	Saccharomyces cerevisiae (strain ATCC 204508 / S288c) (Baker's yeast)	ATPB_YEAST		x					----
GEIPSTLDEESKDKVKVK	2001.06	501.278	YBR072Wp-like protein	AWRI1631_21600 (90% ID HSP26)	Saccharomyces cerevisiae (strain AWRI1631) (Baker's yeast)	B5VE37_YEAS6		x					----
APPLPRAPPVPP	1207.71	604.865	Myosin tail region-interacting protein MTI1	BBC1	Saccharomyces cerevisiae (strain ATCC 204508 / S288c) (Baker's yeast)	BBC1_YEAST		x					+-+-
DVSNQFEENQQKLNDIHSK	2272.07	758.367	Nuclear segregation protein BFR1	BFR1	Saccharomyces cerevisiae (strain ATCC 204508 / S288c) (Baker's yeast)	BFR1_YEAST		x					---+
DSHLIPSATTGESKV	1540.77	514.601	Protein BMH1/2	BMH1/2	Saccharomyces cerevisiae (strain ATCC 204508 / S288c) (Baker's yeast)	BMH1_YEAST/BMH2_YEAST		x					----
SVLDSHLIPSATTGESKV	1839.96	920.99	Protein BMH1/2	BMH1/2	Saccharomyces cerevisiae (strain ATCC 204508 / S288c) (Baker's yeast)	BMH1_YEAST/BMH2_YEAST		x					----
LDSHLIPSATTGESKV	1653.86	552.296	Protein BMH1/2	BMH1/2	Saccharomyces cerevisiae (strain ATCC 204508 / S288c) (Baker's yeast)	BMH1_YEAST/BMH2_YEAST		x					----
VNEDKYTSDIKI	1423.72	712.871	Glyceraldehyde-3-phosphate dehydrogenase	BON22_5334	Cyberlindnera fabianii (Yeast) (Hansenula fabianii)	A0A061B2A1_CYBFA		x					----
DKYTSDIKI	1081.57	541.794	Glyceraldehyde-3-phosphate dehydrogenase	BON22_5334, CYFA0S_12e01970g	Cyberlindnera fabianii (Yeast) (Hansenula fabianii)	A0A061B2A1_CYBFA		x					+---
EDKYTSDIKI	1210.61	606.314	Glyceraldehyde-3-phosphate dehydrogenase	BON22_5334, CYFA0S_12e01970g	Cyberlindnera fabianii (Yeast) (Hansenula fabianii)	A0A061B2A1_CYBFA		x					----
EELYPGRPL	1072.56	537.287	Pyruvate kinase 1	CDC19	Saccharomyces cerevisiae (strain ATCC 204508 / S288c) (Baker's yeast)	KPYK1_YEAST		x					----
DYPIPPNHE	1080.49	541.253	Pyruvate kinase 1	CDC19	Saccharomyces cerevisiae (strain ATCC 204508 / S288c) (Baker's yeast)	KPYK1_YEAST	x	x	x	x			+---
VDYPIPPNHE	1179.56	590.789	Pyruvate kinase 1	CDC19	Saccharomyces cerevisiae (strain ATCC 204508 / S288c) (Baker's yeast)	KPYK1_YEAST	x	x	x	x	x	x	+---
DVDYPIPPNHE	1294.58	648.299	Pyruvate kinase 1	CDC19	Saccharomyces cerevisiae (strain ATCC 204508 / S288c) (Baker's yeast)	KPYK1_YEAST	x	x	x	x			+---
NDVDYPIPPNHE	1408.63	705.322	Pyruvate kinase 1	CDC19	Saccharomyces cerevisiae (strain ATCC 204508 / S288c) (Baker's yeast)	KPYK1_YEAST	x	x	x	x			+---
VFEKEPVSDWTD	1450.66	726.342	Pyruvate kinase 1	CDC19	Saccharomyces cerevisiae (strain ATCC 204508 / S288c) (Baker's yeast)	KPYK1_YEAST		x					----
TNDVDYPIPPNHE	1509.67	755.848	Pyruvate kinase 1	CDC19	Saccharomyces cerevisiae (strain ATCC 204508 / S288c) (Baker's yeast)	KPYK1_YEAST	x	x	x	x			+---
EPVSDWTDDVEAR	1517.66	759.843	Pyruvate kinase 1	CDC19	Saccharomyces cerevisiae (strain ATCC 204508 / S288c) (Baker's yeast)	KPYK1_YEAST		x					----
NLPGTDVDLPALSEK	1567.81	784.915	Pyruvate kinase 1	CDC19	Saccharomyces cerevisiae (strain ATCC 204508 / S288c) (Baker's yeast)	KPYK1_YEAST		x					+---
EVLGEQGKDVKIIVK	1653.97	827.994	Pyruvate kinase 1	CDC19	Saccharomyces cerevisiae (strain ATCC 204508 / S288c) (Baker's yeast)	KPYK1_YEAST		x					+---
VNLPGTDVDLPALSEK	1666.88	834.456	Pyruvate kinase 1	CDC19	Saccharomyces cerevisiae (strain ATCC 204508 / S288c) (Baker's yeast)	KPYK1_YEAST		x					+---
TTNDVDYPIPPNHE	1711.77	806.37	Pyruvate kinase 1	CDC19	Saccharomyces cerevisiae (strain ATCC 204508 / S288c) (Baker's yeast)	KPYK1_YEAST	x	x	x	x	x		+---
TTTNDVDYPIPPNHE	1711.77	856.897	Pyruvate kinase 1	CDC19	Saccharomyces cerevisiae (strain ATCC 204508 / S288c) (Baker's yeast)	KPYK1_YEAST		x	x				+---
IDNARKSEELYPGRPL	1856.97	620.002	Pyruvate kinase 1	CDC19	Saccharomyces cerevisiae (strain ATCC 204508 / S288c) (Baker's yeast)	KPYK1_YEAST		x					--+-
TGTTTNDVDYPIPPNHE	1869.84	935.93	Pyruvate kinase 1	CDC19	Saccharomyces cerevisiae (strain ATCC 204508 / S288c) (Baker's yeast)	KPYK1_YEAST		x	x				----
YPIPPNHE	965.461	483.742	Pyruvate kinase 1	CDC19	Saccharomyces cerevisiae (strain ATCC 204508 / S288c) (Baker's yeast)	KPYK1_YEAST		x					+---
VDYPIPPNHEM	1310.6	656.311	Pyruvate kinase 1	CDC19	Saccharomyces cerevisiae (strain ATCC 204508 / S288c) (Baker's yeast)	KPYK1_YEAST	x	x					+---
VARGDLGIEIPAPE	1435.77	718.896	Pyruvate kinase 1	CDC19	Saccharomyces cerevisiae (strain ATCC 204508 / S288c) (Baker's yeast)	KPYK1_YEAST		x					----
VIDNARKSEELYPGRPL	1956.04	653.024	Pyruvate kinase 1	CDC19	Saccharomyces cerevisiae (strain ATCC 204508 / S288c) (Baker's yeast)	KPYK1_YEAST		x					--+-
HKSVIDNARKSEELYPGRP	2195.14	732.728	Pyruvate kinase 1	CDC19	Saccharomyces cerevisiae (strain ATCC 204508 / S288c) (Baker's yeast)	KPYK1_YEAST		x					----
IDEIDSIAPK	1099.58	550.798	Cell division control protein 48	CDC48	Saccharomyces cerevisiae (strain ATCC 204508 / S288c) (Baker's yeast)	CDC48_YEAST		x					-++-
RELPKAEGSTEPLPE	1651.84	826.936	Citrate synthase, mitochondrial	CIT1	Saccharomyces cerevisiae (strain ATCC 204508 / S288c) (Baker's yeast)	CISY1_YEAST		x					----
GGKFPDENFK	1137.55	380.191	Peptidyl-prolyl cis-trans isomerase	CPR1	Saccharomyces cerevisiae (strain ATCC 204508 / S288c) (Baker's yeast)	CYPH_YEAST	x	x					--+-
GEVVDGYDIVKK	1320.69	441.24	Peptidyl-prolyl cis-trans isomerase	CPR1	Saccharomyces cerevisiae (strain ATCC 204508 / S288c) (Baker's yeast)	CYPH_YEAST		x					+---
DVEADGQPIGRVV	1353.69	677.857	Peptidyl-prolyl cis-trans isomerase	CPR1	Saccharomyces cerevisiae (strain ATCC 204508 / S288c) (Baker's yeast)	CYPH_YEAST		x					----
GKFPDENFKKHHDRPG	1907.94	477.996	Peptidyl-prolyl cis-trans isomerase	CPR1	Saccharomyces cerevisiae (strain ATCC 204508 / S288c) (Baker's yeast)	CYPH_YEAST		x					----
GGKFPDENFKKHHDRPG	1964.96	492.25	Peptidyl-prolyl cis-trans isomerase	CPR1	Saccharomyces cerevisiae (strain ATCC 204508 / S288c) (Baker's yeast)	CYPH_YEAST		x					--+-
SIYGGKFPDENFKKHHDRPG	2328.14	466.64	Peptidyl-prolyl cis-trans isomerase	CPR1	Saccharomyces cerevisiae (strain ATCC 204508 / S288c) (Baker's yeast)	CYPH_YEAST		x					----
GGDFTAGNGTGGKSIYGGKFPDENFKKHHDRPG	3447.63	690.534	Peptidyl-prolyl cis-trans isomerase	CPR1	Saccharomyces cerevisiae (strain ATCC 204508 / S288c) (Baker's yeast)	CYPH_YEAST		x					--+-
KNEDNDEVSDKFKGI	1736.82	579.949	Catalase T	CTT1	Saccharomyces cerevisiae (strain ATCC 204508 / S288c) (Baker's yeast)	CATT_YEAST		x					----
TVGGESGTPDTARDPRGVS	1857.88	620.301	Catalase T	CTT1	Saccharomyces cerevisiae (strain ATCC 204508 / S288c) (Baker's yeast)	CATT_YEAST		x		x			----
SDPESGKDIELPTQPVRK	1995.03	998.526	Ubiquitin-binding protein CUE5	CUE5	Saccharomyces cerevisiae (strain ATCC 204508 / S288c) (Baker's yeast)	CUE5_YEAST		x					----
IAEGSDPSLLLDQRH	1649.84	550.957	Asparagine--tRNA ligase, cytoplasmic	DED81	Saccharomyces cerevisiae (strain ATCC 204508 / S288c) (Baker's yeast)	SYNC_YEAST		x					----
GNPIDGKGPLD	1081.54	541.782	ATP synthase subunit alpha	DI49_0090	Saccharomyces eubayanus (Yeast)	A0A0L8RMS1_SACEU		x	x	x	x		----
KPWDDETNLEE	1374.59	688.307	Elongation factor 1-beta	EFB1	Saccharomyces cerevisiae (strain ATCC 204508 / S288c) (Baker's yeast)	EF1B_YEAST		x					----
IDSPGHVDFSSE	1288.56	645.288	Elongation factor 2	EFT1/2	Saccharomyces cerevisiae (strain ATCC 204508 / S288c) (Baker's yeast)	EF2_YEAST		x					----
EHDHAGVPLKISPP	1495.78	499.603	Elongation factor 2	EFT1/2	Saccharomyces cerevisiae (strain ATCC 204508 / S288c) (Baker's yeast)	EF2_YEAST		x					----
LGSDPLDPTSKAGEI	1498.75	750.387	Elongation factor 2	EFT1/2	Saccharomyces cerevisiae (strain ATCC 204508 / S288c) (Baker's yeast)	EF2_YEAST		x					----
TLGSDPLDPTSKAGEI	1599.8	800.913	Elongation factor 2	EFT1/2	Saccharomyces cerevisiae (strain ATCC 204508 / S288c) (Baker's yeast)	EF2_YEAST		x					----
LEHDHAGVPLKISPP	1608.86	537.298	Elongation factor 2	EFT1/2	Saccharomyces cerevisiae (strain ATCC 204508 / S288c) (Baker's yeast)	EF2_YEAST		x					----
ADEVLGDVQVYPARGT	1688.84	845.429	Elongation factor 2	EFT1/2	Saccharomyces cerevisiae (strain ATCC 204508 / S288c) (Baker's yeast)	EF2_YEAST		x					----
DLEHDHAGVPLKISPP	1723.89	575.64	Elongation factor 2	EFT1/2	Saccharomyces cerevisiae (strain ATCC 204508 / S288c) (Baker's yeast)	EF2_YEAST		x					----
VDHGKSTLTDSLVQRA	1725.9	576.31	Elongation factor 2	EFT1/2	Saccharomyces cerevisiae (strain ATCC 204508 / S288c) (Baker's yeast)	EF2_YEAST		x					----
ADEVLGDVQVYPARGTV	1787.91	894.965	Elongation factor 2	EFT1/2	Saccharomyces cerevisiae (strain ATCC 204508 / S288c) (Baker's yeast)	EF2_YEAST		x					----
GVGEFEAGISKDGQTREHA	1986.94	663.321	Elongation factor 2	EFT1/2	Saccharomyces cerevisiae (strain ATCC 204508 / S288c) (Baker's yeast)	EF2_YEAST		x					----
LDEIDSIAPK	1099.58	550.798	AAA family ATPase	EHS39_10345	Ensifer sp. MPMI2T	A0A4S5JMG1_9RHIZ		x					+---
GVPNGSLPDHPPTVKNPS	1811.92	906.968	Medium-chain fatty acid ethyl ester synthase/esterase 2	EHT1	Saccharomyces cerevisiae (strain ATCC 204508 / S288c) (Baker's yeast)	MCFS2_YEAST		x					----
VADDLTVTNPK	1171.61	586.814	Enolase 1	ENO1	Saccharomyces cerevisiae (strain ATCC 204508 / S288c) (Baker's yeast)	ENO1_YEAST	x	x	x	x			----
IVADDLTVTNPK	1284.69	643.357	Enolase 1	ENO1	Saccharomyces cerevisiae (strain ATCC 204508 / S288c) (Baker's yeast)	ENO1_YEAST		x	x	x	x		----
PIVSLEDPFAED	1330.63	666.33	Enolase 1	ENO1	Candida glabrata (strain ATCC 2001 / CBS 138 / JCM 3761 / NBRC 0622 / NRRL Y-65) (Yeast) (Torulopsis glabrata)	ENO1_CANGA		x					----
IVADDLTVTNPKRI	1553.88	777.952	Enolase 1	ENO1	Saccharomyces cerevisiae (strain ATCC 204508 / S288c) (Baker's yeast)	ENO1_YEAST		x					--+-
LISLDGTANKSKLGAN	1600.88	534.636	Enolase 1	ENO1	Saccharomyces cerevisiae (strain ATCC 204508 / S288c) (Baker's yeast)	ENO1_YEAST		x					+-++
RIEEELGDNAVFAGE	1647.77	824.887	Enolase 1	ENO1	Saccharomyces cerevisiae (strain ATCC 204508 / S288c) (Baker's yeast)	ENO1_YEAST		x					----
KNPNSDKSKWLTGPQ	1698.87	850.45	Enolase 1	ENO1	Saccharomyces cerevisiae (strain ATCC 204508 / S288c) (Baker's yeast)	ENO1_YEAST		x					----
PIVSLEDPFAEDDWE	1760.78	881.404	Enolase 1	ENO1	Candida glabrata (strain ATCC 2001 / CBS 138 / JCM 3761 / NBRC 0622 / NRRL Y-65) (Yeast) (Torulopsis glabrata)	ENO1_CANGA		x					----
FKNPNSDKSKWLTGPQ	1845.94	923.978	Enolase 1	ENO1	Saccharomyces cerevisiae (strain ATCC 204508 / S288c) (Baker's yeast)	ENO1_YEAST		x					+--+
DFKNPNSDKSKWLTGPQ	1960.96	981.494	Enolase 1	ENO1	Saccharomyces cerevisiae (strain ATCC 204508 / S288c) (Baker's yeast)	ENO1_YEAST		x					----
DLDFKNPNSDKSKWLTGPQ	2189.08	1095.55	Enolase 1	ENO1	Saccharomyces cerevisiae (strain ATCC 204508 / S288c) (Baker's yeast)	ENO1_YEAST		x					----
FKDGKYDLDFKNPNSDKSK	2245.1	450.027	Enolase 1	ENO1	Saccharomyces cerevisiae (strain ATCC 204508 / S288c) (Baker's yeast)	ENO1_YEAST		x					----
TTEKGVFRSIVPSGASTGVHE	2158.1	1080.06	Enolase 1/2	ENO1 /2	Saccharomyces cerevisiae (strain ATCC 204508 / S288c) (Baker's yeast)	ENO1_YEAST/ENO2_YEAST		x					----
IVPSGASTGVHE	1152.58	577.301	Enolase 1/2	ENO1/2	Saccharomyces cerevisiae (strain ATCC 204508 / S288c) (Baker's yeast)	ENO1_YEAST/ ENO2_YEAST		x		x	x		----
TGQIKTGAPARSE	1314.69	439.235	Enolase 1/2	ENO1/2	Saccharomyces cerevisiae (strain ATCC 204508 / S288c) (Baker's yeast)	ENO1_YEAST/ENO2_YEAST		x	x	x	x	x	----
EEALDLIVDAIK	1327.72	664.873	Enolase 1/2	ENO1/2	Saccharomyces cerevisiae (strain ATCC 204508 / S288c) (Baker's yeast)	ENO1_YEAST/ENO2_YEAST		x					+---
PIVSIEDPFAED	1330.63	666.33	Enolase 1/2	ENO1/2	Saccharomyces cerevisiae (strain ATCC 204508 / S288c) (Baker's yeast)	ENO1_YEAST/ ENO2_YEAST		x					----
TAEEALDLIVDAIK	1499.81	750.912	Enolase 1/2	ENO1/2	Saccharomyces cerevisiae (strain ATCC 204508 / S288c) (Baker's yeast)	ENO1_YEAST/ENO2_YEAST		x					----
TAEEALDLIVDAIKA	1570.85	786.436	Enolase 1/2	ENO1/2	Saccharomyces cerevisiae (strain ATCC 204508 / S288c) (Baker's yeast)	ENO1_YEAST/ENO2_YEAST		x					----
VFRSIVPSGASTGVHE	1641.85	548.293	Enolase 1/2	ENO1/2	Saccharomyces cerevisiae (strain ATCC 204508 / S288c) (Baker's yeast)	ENO1_YEAST/ ENO2_YEAST		x					----
RYGASAGNVGDEGGVAPN	1689.77	845.895	Enolase 1/2, EC 4.2.1.11 (2-phospho-D-glycerate hydro-lyase 1) (2-phosphoglycerate dehydratase 1/2)	ENO1/2	Saccharomyces cerevisiae (strain ATCC 204508 / S288c) (Baker's yeast)	ENO1_YEAST/ENO2_YEAST		x	x				----
PIVSIEDPFAEDDWE	1760.78	881.404	Enolase 1/2	ENO1/2	Saccharomyces cerevisiae (strain ATCC 204508 / S288c) (Baker's yeast)	ENO1_YEAST/ENO2_YEAST		x					----
ARSVYDSRGNPTVEVE	1777.86	593.63	Enolase 1/2	ENO1/2	Saccharomyces cerevisiae (strain ATCC 204508 / S288c) (Baker's yeast)	ENO1_YEAST/ ENO2_YEAST		x					----
KRYGASAGNVGDEGGVAPN	1817.87	909.944	Enolase 1/2	ENO1/2	Saccharomyces cerevisiae (strain ATCC 204508 / S288c) (Baker's yeast)	ENO1_YEAST/ENO2_YEAST		x		x			--- -
EDPFAEDDWEAWSHF	1879.73	940.88	Enolase 1/2	ENO1/2	Saccharomyces cerevisiae (strain ATCC 204508 / S288c) (Baker's yeast)	ENO1_YEAST/ENO2_YEAST		x					----
KRYGASAGNVGDEGGVAPNI	1930.95	966.489	Enolase 1/2	ENO1/2	Saccharomyces cerevisiae (strain ATCC 204508 / S288c) (Baker's yeast)	ENO1_YEAST/ ENO2_YEAST		x					----
IEDPFAEDDWEAWSHF	1992.82	997.418	Enolase 1/2	ENO1/2	Saccharomyces cerevisiae (strain ATCC 204508 / S288c) (Baker's yeast)	ENO1_YEAST/ENO2_YEAST		x					----
TEKGVFRSIVPSGASTGVHE	2057.05	686.696	Enolase 1/2	ENO1/2	Saccharomyces cerevisiae (strain ATCC 204508 / S288c) (Baker's yeast)	ENO1_YEAST/ENO2_YEAST		x					----
IVSIEDPFAEDDWEAWSH	2144.93	1073.48	Enolase 1/2	ENO1/2	Saccharomyces cerevisiae (strain ATCC 204508 / S288c) (Baker's yeast)	ENO1_YEAST/ENO2_YEAST		x					----
TTEKGVFRSIVPSGASTGVHEA	2229.14	1115.58	Enolase 1/2	ENO1/2	Saccharomyces cerevisiae (strain ATCC 204508 / S288c) (Baker's yeast)	ENO1_YEAST/ ENO2_YEAST		x					----
PIVSIEDPFAEDDWEAWSH	2241.99	1122.01	Enolase 1/2	ENO1/2	Saccharomyces cerevisiae (strain ATCC 204508 / S288c) (Baker's yeast)	ENO1_YEAST/ENO2_YEAST		x					----
IVADDLTVTNPARI	1496.82	749.422	Enolase 2	ENO2	Saccharomyces cerevisiae (strain ATCC 204508 / S288c) (Baker's yeast)	ENO2_YEAST		x					--+-
LLSLDGTANKSKLGAN	1600.88	534.636	Enolase 2	ENO2	Saccharomyces cerevisiae (strain ATCC 204508 / S288c) (Baker's yeast)	ENO2_YEAST		x					+-+-
IQIVADDLTVTNPARI	1737.96	869.995	Enolase 2	ENO2	Saccharomyces cerevisiae (strain ATCC 204508 / S288c) (Baker's yeast)	ENO2_YEAST		x					--+-
GIQIVADDLTVTNPARI	1794.98	898.511	Enolase 2	ENO2	Saccharomyces cerevisiae (strain ATCC 204508 / S288c) (Baker's yeast)	ENO2_YEAST		x					--+-
GFRGKPDTQVTKDEEPARLHVE	2508.27	502.667	Acetyl-CoA acetyltransferase	ERG10	Saccharomyces cerevisiae (strain ATCC 204508 / S288c) (Baker's yeast)	THIL_YEAST		x					----
GPIKVELPTKET	1310.74	656.384	Fatty acid synthase subunit beta	FAS1	Saccharomyces cerevisiae (strain ATCC 204508 / S288c) (Baker's yeast)	FAS1_YEAST		x					--+-
GIIPGNRNADNVDKI	1594.84	798.436	Fatty acid synthase subunit alpha	FAS2	Saccharomyces cerevisiae (strain ATCC 204508 / S288c) (Baker's yeast)	FAS2_YEAST		x					--+-
GDLGKEFGTTPEKPEE	1732.82	867.417	Fatty acid synthase subunit alpha	FAS2	Saccharomyces cerevisiae (strain ATCC 204508 / S288c) (Baker's yeast)	FAS2_YEAST		x					----
VALSNEPAARLGSEADAK	1797.92	600.318	Fatty acid synthase subunit alpha	FAS2	Saccharomyces cerevisiae (strain ATCC 204508 / S288c) (Baker's yeast)	FAS2_YEAST		x					----
GEPLFSSHM	1003.44	502.732	Fructose-bisphosphate aldolase	FBA1	Saccharomyces cerevisiae (strain ATCC 204508 / S288c) (Baker's yeast)	ALF_YEAST		x					-+--
SNGGAAYFAGK	1041.49	521.753	Fructose-bisphosphate aldolase	FBA1	Saccharomyces cerevisiae (strain ATCC 204508 / S288c) (Baker's yeast)	ALF_YEAST		x	x				--+-
YAGDIALRPE	1103.56	552.79	Fructose-bisphosphate aldolase	FBA1	Saccharomyces cerevisiae (strain ATCC 204508 / S288c) (Baker's yeast)	ALF_YEAST		x					----
HTGIDNGVVKV	1137.61	569.818	Fructose-bisphosphate aldolase	FBA1	Saccharomyces cerevisiae (strain ATCC 204508 / S288c) (Baker's yeast)	ALF_YEAST	x	x					----
GISNEGQNASIK	1216.6	609.314	Fructose-bisphosphate aldolase	FBA1	Saccharomyces cerevisiae (strain ATCC 204508 / S288c) (Baker's yeast)	ALF_YEAST	x	x	x	x	x	x	--+-
TGVIVGEDVHNL	1251.65	626.834	Fructose-bisphosphate aldolase	FBA1	Saccharomyces cerevisiae (strain ATCC 204508 / S288c) (Baker's yeast)	ALF_YEAST		x					----
PVGNPEGPEKPNKK	1489.79	497.603	Fructose-bisphosphate aldolase	FBA1	Saccharomyces cerevisiae (strain ATCC 204508 / S288c) (Baker's yeast)	ALF_YEAST	x	x	x				--+-
SPVGNPEGPEKPNKK	1576.82	395.211	Fructose-bisphosphate aldolase	FBA1	Saccharomyces cerevisiae (strain ATCC 204508 / S288c) (Baker's yeast)	ALF_YEAST	x	x	x	x	x	x	----
DYIMSPVGNPEGPEKPNKK	2099.04	1050.53	Fructose-bisphosphate aldolase	FBA1	Saccharomyces cerevisiae (strain ATCC 204508 / S288c) (Baker's yeast)	ALF_YEAST		x					----
GGEEDGVNNENADKEDLYTKPE	2422.04	1212.04	Fructose-bisphosphate aldolase	FBA1	Saccharomyces cerevisiae (strain ATCC 204508 / S288c) (Baker's yeast)	ALF_YEAST		x	x		x		---+
TGIDNGVVKV	1000.56	501.288	Fructose-bisphosphate aldolase	FBA1	Saccharomyces cerevisiae (strain ATCC 204508 / S288c) (Baker's yeast)	ALF_YEAST	x	x		x		x	--+-
PVGNPEGPEKPN	1233.6	617.805	Fructose-bisphosphate aldolase	FBA1	Saccharomyces cerevisiae (strain ATCC 204508 / S288c) (Baker's yeast)	ALF_YEAST	x	x	x	x	x	x	----
SPVGNPEGPEKPN	1320.63	661.32	Fructose-bisphosphate aldolase	FBA1	Saccharomyces cerevisiae (strain ATCC 204508 / S288c) (Baker's yeast)	ALF_YEAST	x	x	x	x	x	x	----
FHTGIDNGVVKVN	1398.73	700.375	Fructose-bisphosphate aldolase	FBA1	Saccharomyces cerevisiae (strain ATCC 204508 / S288c) (Baker's yeast)	ALF_YEAST		x					----
IMSPVGNPEGPEKPN	1564.76	783.389	Fructose-bisphosphate aldolase	FBA1	Saccharomyces cerevisiae (strain ATCC 204508 / S288c) (Baker's yeast)	ALF_YEAST		x					----
SPGDGATFPK	975.466	488.742	FK506-binding protein 1	FPR1	Saccharomyces cerevisiae (strain ATCC 204508 / S288c) (Baker's yeast)	FKBP_YEAST	x	x					-++-
GDGATFPKTGDL	1177.56	589.791	FK506-binding protein 1	FPR1	Saccharomyces cerevisiae (strain ATCC 204508 / S288c) (Baker's yeast)	FKBP_YEAST	x	x					----
SPGDGATFPKTGDL	1361.65	681.833	FK506-binding protein 1	FPR1	Saccharomyces cerevisiae (strain ATCC 204508 / S288c) (Baker's yeast)	FKBP_YEAST	x	x	x				----
NEPGSSIMPGKVNPT	1526.74	764.38	Fumarate hydratase, mitochondrial	FUM1	Saccharomyces cerevisiae (strain ATCC 204508 / S288c) (Baker's yeast)	FUMH_YEAST		x					----
LPENEPGSSIMPGKVNPT	1865.92	933.974	Fumarate hydratase, mitochondrial	FUM1	Saccharomyces cerevisiae (strain ATCC 204508 / S288c) (Baker's yeast)	FUMH_YEAST		x					----
AEGKLKGVLGY	1133.64	567.833	Glyceraldehyde-3-phosphate dehydrogenase 2/3	G3P3_YEAST	Saccharomyces cerevisiae (strain ATCC 204508 / S288c) (Baker's yeast)	G3P2_YEAST/ G3P3_YEAST		x					--+-
IGQDTDVPAGDIGVGGR	1625.8	813.912	NADP-specific glutamate dehydrogenase 1	GDH1	Saccharomyces cerevisiae (strain ATCC 204508 / S288c) (Baker's yeast)	DHE4_YEAST		x					+---
RHIGQDTDVPAGDIGVGGR	1918.96	960.49	NADP-specific glutamate dehydrogenase 1	GDH1	Saccharomyces cerevisiae (strain ATCC 204508 / S288c) (Baker's yeast)	DHE4_YEAST		x	x				----
SRHIGQDTDVPAGDIGVGGR	2005.99	1004.01	NADP-specific glutamate dehydrogenase 1	GDH1	Saccharomyces cerevisiae (strain ATCC 204508 / S288c) (Baker's yeast)	DHE4_YEAST		x	x				----
IGKDTDVPAGDIGVGGR	1625.84	542.955	NADP-specific glutamate dehydrogenase 2	GDH3	Saccharomyces cerevisiae (strain ATCC 204508 / S288c) (Baker's yeast)	DHE5_YEAST		x					+---
LPTTPTERVQIQ	1381.76	691.889	Glucokinase-1	GLK1	Saccharomyces cerevisiae (strain ATCC 204508 / S288c) (Baker's yeast)	HXKG_YEAST		x					----
VLPGPEVPKDAVKD	1462.8	488.61	6-phosphogluconate dehydrogenase, decarboxylating 1	GND1	Saccharomyces cerevisiae (strain ATCC 204508 / S288c) (Baker's yeast)	6PGD1_YEAST		x					----
LPGPEVPKDAVKDREQF	1924.01	642.347	6-phosphogluconate dehydrogenase, decarboxylating 1	GND1	Saccharomyces cerevisiae (strain ATCC 204508 / S288c) (Baker's yeast)	6PGD1_YEAST		x					----
VLPGPEVPKDAVKDREQF	2023.07	675.369	6-phosphogluconate dehydrogenase, decarboxylating 1	GND1	Saccharomyces cerevisiae (strain ATCC 204508 / S288c) (Baker's yeast)	6PGD1_YEAST		x					----
KVLPGPEVPKDAVKDREQF	2151.17	538.802	6-phosphogluconate dehydrogenase, decarboxylating 1	GND1	Saccharomyces cerevisiae (strain ATCC 204508 / S288c) (Baker's yeast)	6PGD1_YEAST		x					----
VLPGPEVPKDAVKDR	1618.9	540.643	6-phosphogluconate dehydrogenase, decarboxylating 1	GND1	Saccharomyces cerevisiae (strain ATCC 204508 / S288c) (Baker's yeast)	6PGD1_YEAST		x					----
VGSGVSGGEDGARFGPS	1534.7	768.356	6-phosphogluconate dehydrogenase, decarboxylating 2	GND2	Saccharomyces cerevisiae (strain ATCC 204508 / S288c) (Baker's yeast)	6PGD2_YEAST		x		x	x		----
PDAGLGNGGLGRL	1195.63	598.826	Glycogen phosphorylase	GPH1	Saccharomyces cerevisiae (strain ATCC 204508 / S288c) (Baker's yeast)	PHSG_YEAST		x					--+-
LDQEPDAGLGNGGLGRL	1680.84	841.436	Glycogen phosphorylase	GPH1	Saccharomyces cerevisiae (strain ATCC 204508 / S288c) (Baker's yeast)	PHSG_YEAST		x					+-+-
VLDQEPDAGLGNGGLGRL	1779.91	890.969	Glycogen phosphorylase	GPH1	Saccharomyces cerevisiae (strain ATCC 204508 / S288c) (Baker's yeast)	PHSG_YEAST		x					+-+-
TTNDMITEEPTSPHQIPR	2065.97	689.669	Glycogen phosphorylase	GPH1	Saccharomyces cerevisiae (strain ATCC 204508 / S288c) (Baker's yeast)	PHSG_YEAST		x					----
VLDQEPDAGLGNGGLGR	1666.83	834.427	Glycogen phosphorylase	GPH1	Saccharomyces cerevisiae (strain ATCC 204508 / S288c) (Baker's yeast)	PHSG_YEAST		x					+---
RSFDVPPPP	1010.52	506.273	Phosphoglycerate mutase 1	GPM1	Saccharomyces cerevisiae (strain ATCC 204508 / S288c) (Baker's yeast)	PMG1_YEAST	x	x					----
DENLKPSKPS	1113.57	557.793	Phosphoglycerate mutase 1	GPM1	Saccharomyces cerevisiae (strain ATCC 204508 / S288c) (Baker's yeast)	PMG1_YEAST	x	x					+---
RRSFDVPPPP	1166.62	584.32	Phosphoglycerate mutase 1	GPM1	Saccharomyces cerevisiae (strain ATCC 204508 / S288c) (Baker's yeast)	PMG1_YEAST		x					----
DERYKYVDPN	1297.59	649.807	Phosphoglycerate mutase 1	GPM1	Saccharomyces cerevisiae (strain ATCC 204508 / S288c) (Baker's yeast)	PMG1_YEAST	x	x	x	x	x		----
GDERYKYVDPN	1354.62	678.319	Phosphoglycerate mutase 1	GPM1	Saccharomyces cerevisiae (strain ATCC 204508 / S288c) (Baker's yeast)	PMG1_YEAST		x			x		----
DENLKPSKPSY	1439.69	426.552	Phosphoglycerate mutase 1	GPM1	Saccharomyces cerevisiae (strain ATCC 204508 / S288c) (Baker's yeast)	PMG1_YEAST	x	x	x	x	x		+---
GDERYKYVDPNV	1453.68	485.57	Phosphoglycerate mutase 1	GPM1	Saccharomyces cerevisiae (strain ATCC 204508 / S288c) (Baker's yeast)	PMG1_YEAST		x					----
VPPPPIDASSPFSQK	1565.81	783.917	Phosphoglycerate mutase 1	GPM1	Saccharomyces cerevisiae (strain ATCC 204508 / S288c) (Baker's yeast)	PMG1_YEAST		x					----
GDERYKYVDPNVLPE	1792.86	897.444	Phosphoglycerate mutase 1	GPM1	Saccharomyces cerevisiae (strain ATCC 204508 / S288c) (Baker's yeast)	PMG1_YEAST		x					----
DENLKPSKPSYYLDPE	1893.9	947.963	Phosphoglycerate mutase 1	GPM1	Saccharomyces cerevisiae (strain ATCC 204508 / S288c) (Baker's yeast)	PMG1_YEAST		x					----
SAKGQQEAARAGELLKEK	1913.03	479.269	Phosphoglycerate mutase 1	GPM1	Saccharomyces cerevisiae (strain ATCC 204508 / S288c) (Baker's yeast)	PMG1_YEAST		x					--+-
RRSFDVPPPPIDASSPFSQK	2227.14	743.391	Phosphoglycerate mutase 1	GPM1	Saccharomyces cerevisiae (strain ATCC 204508 / S288c) (Baker's yeast)	PMG1_YEAST		x					----
GFPINEQDPSKSKV	1544.78	773.404	Glycerol-1-phosphate phosphohydrolase 1	GPP1	Saccharomyces cerevisiae (strain ATCC 204508 / S288c) (Baker's yeast)	GPP1_YEAST	x	x					----
RNGLGFPINEQDPSKSK	1885.96	629.667	Glycerol-1-phosphate phosphohydrolase 1	GPP1	Saccharomyces cerevisiae (strain ATCC 204508 / S288c) (Baker's yeast)	GPP1_YEAST		x					----
GRNGLGFPINEQDPSKSK	1942.99	648.672	Glycerol-1-phosphate phosphohydrolase 1	GPP1	Saccharomyces cerevisiae (strain ATCC 204508 / S288c) (Baker's yeast)	GPP1_YEAST		x					----
RNGLGFPINEQDPSKSKV	1985.03	662.688	Glycerol-1-phosphate phosphohydrolase 1	GPP1	Saccharomyces cerevisiae (strain ATCC 204508 / S288c) (Baker's yeast)	GPP1_YEAST		x					----
PINEQDPSKSKV	1340.69	671.321	Glycerol-1-phosphate phosphohydrolase1/Glycerol-1-phosphate phosphohydrolase 2	GPP1/GPP2	Saccharomyces cerevisiae (strain ATCC 204508 / S288c) (Baker's yeast)	GPP1_YEAST0/ GPP2_YEAST	x	x	x		x		----
RNGLGYPINEQDPSKSKV	2001.03	668.018	Glycerol-1-phosphate phosphohydrolase 2	GPP2	Saccharomyces cerevisiae (strain ATCC 204508 / S288c) (Baker's yeast)	GPP2_YEAST		x					----
GRNGLGYPINEQDPSKSKV	2058.05	1030.04	Glycerol-1-phosphate phosphohydrolase 2	GPP2	Saccharomyces cerevisiae (strain ATCC 204508 / S288c) (Baker's yeast)	GPP2_YEAST		x					----
GEENQGNFPQRQQPQ	1755.79	878.905	Protein GRE1	GRE1	Saccharomyces cerevisiae (strain ATCC 204508 / S288c) (Baker's yeast)	GRE1_YEAST	x	x					+---
PYGEENQGNFPQRQQPQ	2015.91	1008.97	Protein GRE1	GRE1	Saccharomyces cerevisiae (strain ATCC 204508 / S288c) (Baker's yeast)	GRE1_YEAST		x					+---
KADPYGEENQGNFPQRQQPQ	2330.07	777.701	Protein GRE1	GRE1	Saccharomyces cerevisiae (strain ATCC 204508 / S288c) (Baker's yeast)	GRE1_YEAST		x					+---
GEENQGNFPQRQQPQSNLGGNT	2399.09	1200.56	Protein GRE1	GRE1	Saccharomyces cerevisiae (strain ATCC 204508 / S288c) (Baker's yeast)	GRE1_YEAST		x					+---
ADPYGEENQGNFPQRQQPQSN	2403.05	1202.54	Protein GRE1	GRE1	Saccharomyces cerevisiae (strain ATCC 204508 / S288c) (Baker's yeast)	GRE1_YEAST		x					+---
SKADPYGEENQGNFPQRQQPQ	2417.1	1209.57	Protein GRE1	GRE1	Saccharomyces cerevisiae (strain ATCC 204508 / S288c) (Baker's yeast)	GRE1_YEAST		x					----
IGSGRRDLSGSGNDEYDDSGNQGV	2454.06	1228.05	Conserved protein	GRE1	Saccharomyces cerevisiae (strain YJM789) (Baker's yeast)	A6ZW32_YEAS7		x					----
GSKADPYGEENQGNFPQRQQPQ	2474.12	1238.08	Protein GRE1	GRE1	Saccharomyces cerevisiae (strain ATCC 204508 / S288c) (Baker's yeast)	GRE1_YEAST		x					+--+
GSKADPYGEENQGNFPQRQQPQSN	2675.2	892.747	Protein GRE1	GRE1	Saccharomyces cerevisiae (strain ATCC 204508 / S288c) (Baker's yeast)	GRE1_YEAST		x					+---
IGSGRRDLSGSGNDEYD	1796.79	599.943	Protein GRE1	GRE1	Saccharomyces cerevisiae (strain ATCC 204508 / S288c) (Baker's yeast)	GRE1_YEAST		x					----
NIGSGRRDLSGSGNDEYD	1910.84	637.956	Protein GRE1	GRE1	Saccharomyces cerevisiae (strain ATCC 204508 / S288c) (Baker's yeast)	GRE1_YEAST		x					----
ADPYGEENQGNFPQRQQPQ	2201.97	1102	Protein GRE1	GRE1	Saccharomyces cerevisiae (strain ATCC 204508 / S288c) (Baker's yeast)	GRE1_YEAST		x					+---
GSKADPYGEENQGNFPQRQQPQSNLGGNTQ	3245.47	1082.84	Protein GRE1	GRE1	Saccharomyces cerevisiae (strain ATCC 204508 / S288c) (Baker's yeast)	GRE1_YEAST		x					+---
GLPDSPLNDNSKIK	1496.78	749.403	Glycerol-3-phosphate dehydrogenase, mitochondrial	GUT2	Saccharomyces cerevisiae (strain ATCC 204508 / S288c) (Baker's yeast)	GPDM_YEAST		x					----
RNPSGLPDSPLNDNSKI	1822.92	912.468	Glycerol-3-phosphate dehydrogenase, mitochondrial	GUT2	Saccharomyces cerevisiae (strain ATCC 204508 / S288c) (Baker's yeast)	GPDM_YEAST		x					----
RNPSGLPDSPLNDNSKIK	1951.01	488.763	Glycerol-3-phosphate dehydrogenase, mitochondrial	GUT2	Saccharomyces cerevisiae (strain ATCC 204508 / S288c) (Baker's yeast)	GPDM_YEAST		x					----
DRNPSGLPDSPLNDNSKIK	2066.04	689.688	Glycerol-3-phosphate dehydrogenase, mitochondrial	GUT2	Saccharomyces cerevisiae (strain ATCC 204508 / S288c) (Baker's yeast)	GPDM_YEAST		x					----
MDRNPSGLPDSPLNDNSKIK	2197.08	733.373	Glycerol-3-phosphate dehydrogenase, mitochondrial	GUT2	Saccharomyces cerevisiae (strain ATCC 204508 / S288c) (Baker's yeast)	GPDM_YEAST		x					----
NPFDDSKNTDTHL	1502.66	501.898	Protein HBT1	HBT1	Saccharomyces cerevisiae (strain ATCC 204508 / S288c) (Baker's yeast)	HBT1_YEAST	x	x	x				----
SNPFDDSKNTDTHL	1589.7	795.859	Protein HBT1	HBT1	Saccharomyces cerevisiae (strain ATCC 204508 / S288c) (Baker's yeast)	HBT1_YEAST		x					----
SGTSGSQNMPKAGTELGHM	1888.84	945.431	Protein HBT1	HBT1	Saccharomyces cerevisiae (strain ATCC 204508 / S288c) (Baker's yeast)	HBT1_YEAST		x					----
EKFDSGTSGSQNMPKAGTELGH	2405.13	760.025	Protein HBT1	HBT1	Saccharomyces cerevisiae (strain ATCC 204508 / S288c) (Baker's yeast)	HBT1_YEAST		x					----
MKEKFDSGTSGSQNMPKAGTELGH	2536.17	846.404	Protein HBT1	HBT1	Saccharomyces cerevisiae (strain ATCC 204508 / S288c) (Baker's yeast)	HBT1_YEAST		x					----
REKIPGTFEPDT	1388.69	695.355	Protein HBT1	HBT1	Saccharomyces cerevisiae (strain ATCC 204508 / S288c) (Baker's yeast)	HBT1_YEAST		x					----
EHTPRHHQYGSDEGEQDYHDDEQGEEQAGKQ	3635.48	728.107	Protein HBT1	HBT1	Saccharomyces cerevisiae (strain ATCC 204508 / S288c) (Baker's yeast)	HBT1_YEAST		x					++--
REQDVPLIVPVVNPE	1702.93	852.479	Aspartate-semialdehyde dehydrogenase	HOM2	Saccharomyces cerevisiae (strain ATCC 204508 / S288c) (Baker's yeast)	DHAS_YEAST		x					----
TDSGSPPLNLPNGPKGPSQ	1861.92	931.97	Nuclear polyadenylated RNA-binding protein 4	HRP1	Saccharomyces cerevisiae (strain ATCC 204508 / S288c) (Baker's yeast)	HRP1_YEAST		x					----
LDEVNERIGRGTV	1456.76	729.391	ATP-dependent molecular chaperone HSC82	HSC82	Saccharomyces cerevisiae (strain ATCC 204508 / S288c) (Baker's yeast)	HSC82_YEAST		x					----
EVEKEVPIPEEEKKDEEKKDEDDKKPKL	3379.72	845.946	ATP-dependent molecular chaperone HSC82	HSC82	Saccharomyces cerevisiae (strain ATCC 204508 / S288c) (Baker's yeast)	HSC82_YEAST		x					---+
EVEKEVPIPEEEKKDEEKKDEDDKKPKLE	3508.77	1170.61	ATP-dependent molecular chaperone HSC82	HSC82	Saccharomyces cerevisiae (strain ATCC 204508 / S288c) (Baker's yeast)	HSC82_YEAST		x					---+
VTKEVEKEVPIPEEEKKDEEKKDEDDKKPKLE	3836.98	960.26	ATP-dependent molecular chaperone HSC82	HSC82	Saccharomyces cerevisiae (strain ATCC 204508 / S288c) (Baker's yeast)	HSC82_YEAST		x					----
GPGFTDANGNKVVPQ	1499.74	750.878	10 kDa heat shock protein, mitochondrial	HSP10	Saccharomyces cerevisiae (strain ATCC 204508 / S288c) (Baker's yeast)	CH10_YEAST		x					----
VGPGFTDANGNKVVPQ	1598.81	800.414	10 kDa heat shock protein, mitochondrial	HSP10	Saccharomyces cerevisiae (strain ATCC 204508 / S288c) (Baker's yeast)	CH10_YEAST		x					----
VRIPQQQPAPAEITPS	1730.93	866.478	Heat shock protein 104	HSP104	Saccharomyces cerevisiae (strain ATCC 204508 / S288c) (Baker's yeast)	HS104_YEAST		x					----
VHGEEDPTKK	1138.56	380.527	12 kDa heat shock protein	HSP12	Saccharomyces cerevisiae (strain ATCC 204508 / S288c) (Baker's yeast)	HSP12_YEAST	x						----
DNKGVFQGVHD	1214.57	405.864	12 kDa heat shock protein	HSP12	Saccharomyces cerevisiae (strain ATCC 204508 / S288c) (Baker's yeast)	HSP12_YEAST	x	x	x	x	x		----
LNDAVEYVSGR	1221.6	611.809	12 kDa heat shock protein	HSP12	Saccharomyces cerevisiae (strain ATCC 204508 / S288c) (Baker's yeast)	HSP12_YEAST		x		x	x		----
EGQGESLADQARDY	1537.66	769.844	12 kDa heat shock protein	HSP12	Saccharomyces cerevisiae (strain ATCC 204508 / S288c) (Baker's yeast)	HSP12_YEAST		x					----
DNAEGQGESLADQAR	1559.68	780.85	12 kDa heat shock protein	HSP12	Saccharomyces cerevisiae (strain ATCC 204508 / S288c) (Baker's yeast)	HSP12_YEAST	x						----
KSKLNDAVEYVSGR	1564.82	522.617	12 kDa heat shock protein	HSP12	Saccharomyces cerevisiae (strain ATCC 204508 / S288c) (Baker's yeast)	HSP12_YEAST		x					----
VQPEDNKGVFQGVHD	1667.79	834.904	12 kDa heat shock protein	HSP12	Saccharomyces cerevisiae (strain ATCC 204508 / S288c) (Baker's yeast)	HSP12_YEAST		x					----
NAEGQGESLADQARDY	1722.74	862.383	12 kDa heat shock protein	HSP12	Saccharomyces cerevisiae (strain ATCC 204508 / S288c) (Baker's yeast)	HSP12_YEAST		x	x	x	x	x	----
SQKSYAEQGKEYITDK	1873.91	937.968	12 kDa heat shock protein	HSP12	Saccharomyces cerevisiae (strain ATCC 204508 / S288c) (Baker's yeast)	HSP12_YEAST		x					----
NAEGQGESLADQARDYMG	1910.81	956.415	12 kDa heat shock protein	HSP12	Saccharomyces cerevisiae (strain ATCC 204508 / S288c) (Baker's yeast)	HSP12_YEAST		x					----
GFGEKASEALKPDSQKSY	1940.95	971.485	12 kDa heat shock protein	HSP12	Saccharomyces cerevisiae (strain ATCC 204508 / S288c) (Baker's yeast)	HSP12_YEAST		x					+---
KDNAEGQGESLADQARDY	1965.87	983.946	12 kDa heat shock protein	HSP12	Saccharomyces cerevisiae (strain ATCC 204508 / S288c) (Baker's yeast)	HSP12_YEAST		x					----
AGKVQPEDNKGVFQGVHDS	2010.98	503.756	12 kDa heat shock protein	HSP12	Saccharomyces cerevisiae (strain ATCC 204508 / S288c) (Baker's yeast)	HSP12_YEAST		x					----
EALKPDSQKSYAEQGKEY	2069.99	691.007	12 kDa heat shock protein	HSP12	Saccharomyces cerevisiae (strain ATCC 204508 / S288c) (Baker's yeast)	HSP12_YEAST		x					----
AEKGKDNAEGQGESLADQAR	2072.97	692.004	12 kDa heat shock protein	HSP12	Saccharomyces cerevisiae (strain ATCC 204508 / S288c) (Baker's yeast)	HSP12_YEAST		x	x	x	x	x	----
KGKDNAEGQGESLADQARDY	2150.98	1076.5	12 kDa heat shock protein	HSP12	Saccharomyces cerevisiae (strain ATCC 204508 / S288c) (Baker's yeast)	HSP12_YEAST		x	x				----
SEALKPDSQKSYAEQGKEY	2157.02	720.021	12 kDa heat shock protein	HSP12	Saccharomyces cerevisiae (strain ATCC 204508 / S288c) (Baker's yeast)	HSP12_YEAST		x					----
GFGEKASEALKPDSQKSYAEQ	2269.09	568.278	12 kDa heat shock protein	HSP12	Saccharomyces cerevisiae (strain ATCC 204508 / S288c) (Baker's yeast)	HSP12_YEAST		x					----
SEALKPDSQKSYAEQGKEYI	2270.11	757.713	12 kDa heat shock protein	HSP12	Saccharomyces cerevisiae (strain ATCC 204508 / S288c) (Baker's yeast)	HSP12_YEAST		x					----
EKGKDNAEGQGESLADQARDY	2280.03	1141.02	12 kDa heat shock protein	HSP12	Saccharomyces cerevisiae (strain ATCC 204508 / S288c) (Baker's yeast)	HSP12_YEAST		x	x				----
ASEALKPDSQKSYAEQGKEYI	2341.14	781.395	12 kDa heat shock protein	HSP12	Saccharomyces cerevisiae (strain ATCC 204508 / S288c) (Baker's yeast)	HSP12_YEAST		x					----
AEKGKDNAEGQGESLADQARDY	2351.06	1176.54	12 kDa heat shock protein	HSP12	Saccharomyces cerevisiae (strain ATCC 204508 / S288c) (Baker's yeast)	HSP12_YEAST		x	x	x	x	x	----
GVHDSAEKGKDNAEGQGESLADQA	2412.08	805.04	12 kDa heat shock protein	HSP12	Saccharomyces cerevisiae (strain ATCC 204508 / S288c) (Baker's yeast)	HSP12_YEAST		x					----
SAEKGKDNAEGQGESLADQARDY	2438.09	813.707	12 kDa heat shock protein	HSP12	Saccharomyces cerevisiae (strain ATCC 204508 / S288c) (Baker's yeast)	HSP12_YEAST		x					----
KLNDAVEYVSGRVHGEEDPTKK	2470.25	495.059	12 kDa heat shock protein	HSP12	Saccharomyces cerevisiae (strain ATCC 204508 / S288c) (Baker's yeast)	HSP12_YEAST		x					----
AEKGKDNAEGQGESLADQARDYM	2482.1	1242.07	12 kDa heat shock protein	HSP12	Saccharomyces cerevisiae (strain ATCC 204508 / S288c) (Baker's yeast)	HSP12_YEAST		x					----
EALKPDSQKSYAEQGKEYITDK	2527.24	843.423	12 kDa heat shock protein	HSP12	Saccharomyces cerevisiae (strain ATCC 204508 / S288c) (Baker's yeast)	HSP12_YEAST		x					----
AEKGKDNAEGQGESLADQARDYMG	2539.12	1270.57	12 kDa heat shock protein	HSP12	Saccharomyces cerevisiae (strain ATCC 204508 / S288c) (Baker's yeast)	HSP12_YEAST		x					----
SQKSYAEQGKEYITDKADKVAGK	2543.29	509.671	12 kDa heat shock protein	HSP12	Saccharomyces cerevisiae (strain ATCC 204508 / S288c) (Baker's yeast)	HSP12_YEAST		x					----
GVHDSAEKGKDNAEGQGESLADQAR	2568.18	514.65	12 kDa heat shock protein	HSP12	Saccharomyces cerevisiae (strain ATCC 204508 / S288c) (Baker's yeast)	HSP12_YEAST		x					----
SEALKPDSQKSYAEQGKEYITDK	2614.28	872.435	12 kDa heat shock protein	HSP12	Saccharomyces cerevisiae (strain ATCC 204508 / S288c) (Baker's yeast)	HSP12_YEAST		x					----
DKADKVAGKVQPEDNKGVFQGVHDS	2667.33	890.125	12 kDa heat shock protein	HSP12	Saccharomyces cerevisiae (strain ATCC 204508 / S288c) (Baker's yeast)	HSP12_YEAST		x					----
ASEALKPDSQKSYAEQGKEYITDK	2685.31	672.336	12 kDa heat shock protein	HSP12	Saccharomyces cerevisiae (strain ATCC 204508 / S288c) (Baker's yeast)	HSP12_YEAST		x					----
GFGEKASEALKPDSQKSYAEQGKEY	2746.31	687.586	12 kDa heat shock protein	HSP12	Saccharomyces cerevisiae (strain ATCC 204508 / S288c) (Baker's yeast)	HSP12_YEAST		x					---+
VHDSAEKGKDNAEGQGESLADQARDY	2789.25	930.755	12 kDa heat shock protein	HSP12	Saccharomyces cerevisiae (strain ATCC 204508 / S288c) (Baker's yeast)	HSP12_YEAST		x					----
AEKGKDNAEGQGESLADQARDYMGAAK	2809.29	703.335	12 kDa heat shock protein	HSP12	Saccharomyces cerevisiae (strain ATCC 204508 / S288c) (Baker's yeast)	HSP12_YEAST		x					----
GVHDSAEKGKDNAEGQGESLADQARDY	2846.27	949.767	12 kDa heat shock protein	HSP12	Saccharomyces cerevisiae (strain ATCC 204508 / S288c) (Baker's yeast)	HSP12_YEAST		x					----
VQPEDNKGVFQGVHDSAEKGKDNAEGQ	2882.34	961.799	12 kDa heat shock protein	HSP12	Saccharomyces cerevisiae (strain ATCC 204508 / S288c) (Baker's yeast)	HSP12_YEAST		x					----
VQPEDNKGVFQGVHDSAEKGKDNAEGQGE	3068.41	1023.82	12 kDa heat shock protein	HSP12	Saccharomyces cerevisiae (strain ATCC 204508 / S288c) (Baker's yeast)	HSP12_YEAST		x					----
VQPEDNKGVFQGVHDSAEKGKDNAEGQGESLADQAR	3809.78	762.968	12 kDa heat shock protein	HSP12	Saccharomyces cerevisiae (strain ATCC 204508 / S288c) (Baker's yeast)	HSP12_YEAST		x					----
DNKGVFQGVHDSAEKGKDNAEGQ	4344.03	810.722	12 kDa heat shock protein	HSP12	Saccharomyces cerevisiae (strain ATCC 204508 / S288c) (Baker's yeast)	HSP12_YEAST		x					----
EDNKGVFQGVHDS	1430.64	716.335	12 kDa heat shock protein	HSP12	Saccharomyces cerevisiae (strain ATCC 204508 / S288c) (Baker's yeast)	HSP12_YEAST		x			x		----
AEGQGESLADQARDYM	1739.74	870.883	12 kDa heat shock protein	HSP12	Saccharomyces cerevisiae (strain ATCC 204508 / S288c) (Baker's yeast)	HSP12_YEAST		x					----
YAEQGKEYITDKADKVA	1927.95	964.991	12 kDa heat shock protein	HSP12	Saccharomyces cerevisiae (strain ATCC 204508 / S288c) (Baker's yeast)	HSP12_YEAST		x					----
GKDNAEGQGESLADQARDY	2022.89	1012.45	12 kDa heat shock protein	HSP12	Saccharomyces cerevisiae (strain ATCC 204508 / S288c) (Baker's yeast)	HSP12_YEAST		x					----
ASEALKPDSQKSYAEQGKEY	2228.06	743.701	12 kDa heat shock protein	HSP12	Saccharomyces cerevisiae (strain ATCC 204508 / S288c) (Baker's yeast)	HSP12_YEAST		x					----
LKPDSQKSYAEQGKEYITDK	2327.16	776.735	12 kDa heat shock protein	HSP12	Saccharomyces cerevisiae (strain ATCC 204508 / S288c) (Baker's yeast)	HSP12_YEAST		x					----
GVHDSAEKGKDNAEGQGESLADQ	2341.04	781.354	12 kDa heat shock protein	HSP12	Saccharomyces cerevisiae (strain ATCC 204508 / S288c) (Baker's yeast)	HSP12_YEAST		x					----
AEKGKDNAEGQGESLADQARDYMGAAKSK	3024.42	605.894	12 kDa heat shock protein	HSP12	Saccharomyces cerevisiae (strain ATCC 204508 / S288c) (Baker's yeast)	HSP12_YEAST		x					----
VSGEIPSTLNEESKDKVKVK	2186.18	547.554	Heat shock protein 26	HSP26	Saccharomyces cerevisiae (strain ATCC 204508 / S288c) (Baker's yeast)	HSP26_YEAST		x					+---
SITDGRLVTGVNPA	1398.75	700.385	Glutathione-independent glyoxalase HSP31	HSP31	Saccharomyces cerevisiae (strain ATCC 204508 / S288c) (Baker's yeast)	HSP31_YEAST		x					----
AKDFLNGQDETDFKNK	1868.89	623.973	Glutathione-independent glyoxalase HSP31	HSP31	Saccharomyces cerevisiae (strain ATCC 204508 / S288c) (Baker's yeast)	HSP31_YEAST		x					----
KDFLNGQDETDFKNK	1797.85	899.935	Glutathione-independent glyoxalase HSP31	HSP31	Saccharomyces cerevisiae (strain ATCC 204508 / S288c) (Baker's yeast)	HSP31_YEAST		x					----
AITRPAKQIIENAGEEGSV	1982.04	992.035	Heat shock protein 60, mitochondrial	HSP60	Saccharomyces cerevisiae (strain ATCC 204508 / S288c) (Baker's yeast)	HSP60_YEAST		x					----
EVEKEVPIPEEEKKDEEKKDEEKKDEDDKKPKLE	4138.07	690.685	ATP-dependent molecular chaperone HSP82	HSP82	Saccharomyces cerevisiae (strain ATCC 204508 / S288c) (Baker's yeast)	HSP82_YEAST		x					-+-+
IKLGVHEDTQNRA	1479.78	494.269	ATP-dependent molecular chaperone HSP82/ATP-dependent molecular chaperone HSC82	HSP82/HSC82	Saccharomyces cerevisiae (strain ATCC 204508 / S288c) (Baker's yeast)	HSP82_YEAST/HSC82_YEAST		x					----
FPTGKESGNY	1098.5	550.259	Hexokinase-1	HXK1	Saccharomyces cerevisiae (strain ATCC 204508 / S288c) (Baker's yeast)	HXKA_YEAST		x	x				----
KGFDIPNVEGH	1211.59	606.809	Hexokinase-1	HXK1	Saccharomyces cerevisiae (strain ATCC 204508 / S288c) (Baker's yeast)	HXKA_YEAST		x					----
DVVSDIEKLEGK	1330.7	666.36	Hexokinase-1	HXK1	Saccharomyces cerevisiae (strain ATCC 204508 / S288c) (Baker's yeast)	HXKA_YEAST		x					----
DQDLSKLKQPY	1333.69	667.853	Hexokinase-1	HXK1	Saccharomyces cerevisiae (strain ATCC 204508 / S288c) (Baker's yeast)	HXKA_YEAST		x					----
DQDLTKLKQPY	1347.7	674.862	Phosphotransferase	HXK1	Saccharomyces cerevisiae (Baker's yeast)	G4XS87_YEASX		x					----
EGKLADDIPSNSPM	1472.68	737.353	Hexokinase-1	HXK1	Saccharomyces cerevisiae (strain ATCC 204508 / S288c) (Baker's yeast)	HXKA_YEAST		x					----
YDVVSDIEKLEGK	1493.76	747.891	Hexokinase-1	HXK1	Saccharomyces cerevisiae (strain ATCC 204508 / S288c) (Baker's yeast)	HXKA_YEAST		x					+---
LKDQDLSKLKQPY	1574.87	788.442	Hexokinase-1	HXK1	Saccharomyces cerevisiae (strain ATCC 204508 / S288c) (Baker's yeast)	HXKA_YEAST		x					----
GLRDIYGWTGDASNDPI	1848.86	925.448	Phosphotransferase (90% ID hexoquinase 1)	HXK1	Saccharomyces cerevisiae (Baker's yeast)	G4XS87_YEASX		x					----
DTSYPARIEDDPFENLEDTDDIFQK	2972.32	991.791	Hexokinase-1	HXK1	Saccharomyces cerevisiae (strain ATCC 204508 / S288c) (Baker's yeast)	HXKA_YEAST		x					----
ADGSVYNKYPGFKE	1573.74	787.882	Hexokinase-1	HXK1	Saccharomyces cerevisiae (strain ATCC 204508 / S288c) (Baker's yeast)	HXKA_YEAST		x					----
ADGSVYNKYPGFKEA	1644.78	823.398	Hexokinase-1	HXK1	Saccharomyces cerevisiae (strain ATCC 204508 / S288c) (Baker's yeast)	HXKA_YEAST		x					----
GEGEEHEPVVEIPKRPA	1871.94	936.976	High-affinity hexose transporter HXT6/7	HXT6/7	Saccharomyces cerevisiae (strain ATCC 204508 / S288c) (Baker's yeast)	HXT6_YEAST/HXT7_YEAST		x	x				----
GEGEEHEPVVEIPKRPAS	1958.97	653.997	High-affinity hexose transporter HXT6/7	HXT6/7	Saccharomyces cerevisiae (strain ATCC 204508 / S288c) (Baker's yeast)	HXT6_YEAST/HXT7_YEAST		x					----
GEGEEHEPVVEIPKRPASA	2030.01	677.679	High-affinity hexose transporter HXT6/7	HXT6/7	Saccharomyces cerevisiae (strain ATCC 204508 / S288c) (Baker's yeast)	HXT6_YEAST/HXT7_YEAST		x					----
GPIGLVRDGDEI	1239.65	620.835	Dihydroxy-acid dehydratase, mitochondrial	ILV3	Saccharomyces cerevisiae (strain ATCC 204508 / S288c) (Baker's yeast)	ILV3_YEAST		x					----
AEGGPIGLVRDGDEI	1496.75	749.387	Dihydroxy-acid dehydratase, mitochondrial	ILV3	Saccharomyces cerevisiae (strain ATCC 204508 / S288c) (Baker's yeast)	ILV3_YEAST		x					+---
TVEDAIKRGSY	1237.63	619.823	Ketol-acid reductoisomerase, mitochondrial	ILV5	Saccharomyces cerevisiae (strain ATCC 204508 / S288c) (Baker's yeast)	ILV5_YEAST		x					----
GLPDAPVVDK	1009.54	505.78	Oligo-1,6-glucosidase IMA1	IMA1	Saccharomyces cerevisiae (strain ATCC 204508 / S288c) (Baker's yeast)	MALX3_YEAST	x	x	x	x	x		----
VVGLPDAPVVDKN	1321.72	661.872	Oligo-1,6-glucosidase IMA1	IMA1	Saccharomyces cerevisiae (strain ATCC 204508 / S288c) (Baker's yeast)	MALX3_YEAST		x					----
REGINVEDEIKDPNS	1713.82	572.283	Oligo-1,6-glucosidase IMA1	IMA1	Saccharomyces cerevisiae (strain ATCC 204508 / S288c) (Baker's yeast)	MALX3_YEAST		x					----
NNYNAIKEEHGENSEEMKKF	2410.09	804.378	Oligo-1,6-glucosidase IMA1	IMA1	Saccharomyces cerevisiae (strain ATCC 204508 / S288c) (Baker's yeast)	MALX3_YEAST		x					+--+
VGLPDAPVVDKN	1222.66	612.339	Oligo-1,6-glucosidase IMA1	IMA1	Saccharomyces cerevisiae (strain ATCC 204508 / S288c) (Baker's yeast)	MALX3_YEAST		x					----
REEPNAGFSGPSAKPW	1728.82	577.284	Oligo-1,6-glucosidase IMA1	IMA1	Saccharomyces cerevisiae (strain ATCC 204508 / S288c) (Baker's yeast)	MALX3_YEAST		x					+---
IDINDPLAPK	1094.6	548.309	Inorganic pyrophosphatase	IPP1	Saccharomyces cerevisiae (strain ATCC 204508 / S288c) (Baker's yeast)	IPYR_YEAST		x					--+-
IPPASPKADAPIDK	1418.78	473.937	Inorganic pyrophosphatase	IPP1	Saccharomyces cerevisiae (strain ATCC 204508 / S288c) (Baker's yeast)	IPYR_YEAST		x	x	x	x		----
AIPPASPKADAPIDK	1489.81	497.614	Inorganic pyrophosphatase	IPP1	Saccharomyces cerevisiae (strain ATCC 204508 / S288c) (Baker's yeast)	IPYR_YEAST		x					----
PQTWEDPNVSHPE	1534.67	768.345	Inorganic pyrophosphatase	IPP1	Saccharomyces cerevisiae (strain ATCC 204508 / S288c) (Baker's yeast)	IPYR_YEAST		x					----
DAIPPASPKADAPIDK	1604.84	535.958	Inorganic pyrophosphatase	IPP1	Saccharomyces cerevisiae (strain ATCC 204508 / S288c) (Baker's yeast)	IPYR_YEAST		x					----
PQTWEDPNVSHPET	1635.72	818.868	Inorganic pyrophosphatase	IPP1	Saccharomyces cerevisiae (strain ATCC 204508 / S288c) (Baker's yeast)	IPYR_YEAST		x					----
SDAIPPASPKADAPIDK	1691.87	846.953	Inorganic pyrophosphatase	IPP1	Saccharomyces cerevisiae (strain ATCC 204508 / S288c) (Baker's yeast)	IPYR_YEAST		x	x	x			----
ASDAIPPASPKADAPIDK	1762.91	588.649	Inorganic pyrophosphatase	IPP1	Saccharomyces cerevisiae (strain ATCC 204508 / S288c) (Baker's yeast)	IPYR_YEAST		x					----
DIEDVEKYFPGLLRA	1763.91	882.965	Inorganic pyrophosphatase	IPP1	Saccharomyces cerevisiae (strain ATCC 204508 / S288c) (Baker's yeast)	IPYR_YEAST		x					--+-
SLPHGYDGQGPEHSSGRLERF	2325.09	582.281	2-oxoglutarate dehydrogenase, mitochondrial	KGD1	Saccharomyces cerevisiae (strain ATCC 204508 / S288c) (Baker's yeast)	ODO1_YEAST		x					----
TEILPHEPTNVPE	1474.73	738.377	2-oxoglutarate dehydrogenase, mitochondrial	KGD1	Saccharomyces cerevisiae (strain ATCC 204508 / S288c) (Baker's yeast)	ODO1_YEAST		x					----
IASGDLSSAPIGPR	1339.71	670.864	Leucine aminopeptidase 2	LAP2	Saccharomyces cerevisiae (strain ATCC 204508 / S288c) (Baker's yeast)	LKHA4_YEAST		x					----
LPITGSVPDPK	1122.63	562.324	3-isopropylmalate dehydratase	LEU1	Saccharomyces cerevisiae (strain ATCC 204508 / S288c) (Baker's yeast)	LEUC_YEAST		x					----
NLPESTKAPELDDRNA	1768.86	590.627	L-2-aminoadipate reductase	LYS2	Saccharomyces cerevisiae (strain ATCC 204508 / S288c) (Baker's yeast)	LYS2_YEAST		x					----
IDDVDSIIKN	1130.58	566.301	Homocitrate synthase, cytosolic isozyme	LYS20	Saccharomyces cerevisiae (strain ATCC 204508 / S288c) (Baker's yeast)	HOSC_YEAST		x					-++-
IDDVDSIIK	1016.54	509.279	Homocitrate synthase, cytosolic isozyme/Homocitrate synthase, mitochondrial	LYS20/21	Saccharomyces cerevisiae (strain ATCC 204508 / S288c) (Baker's yeast)	HOSC_YEAST/HOSM_YEAST		x					-++-
IDSTLREGEQF	1293.62	647.821	Homocitrate synthase, cytosolic isozyme/Homocitrate synthase, mitochondrial	LYS20/21	Saccharomyces cerevisiae (strain ATCC 204508 / S288c) (Baker's yeast)	HOSC_YEAST/HOSM_YEAST		x	x				----
GIGERNGITPL	1125.61	563.819	Homocitrate synthase, cytosolic isozyme/Homocitrate synthase, mitochondrial	LYS20/21	Saccharomyces cerevisiae (strain ATCC 204508 / S288c) (Baker's yeast)	HOSC_YEAST/HOSM_YEAST		x					--+-
IDDVDSIIKD	1131.57	566.793	Homocitrate synthase, mitochondrial	LYS21	Saccharomyces cerevisiae (strain ATCC 204508 / S288c) (Baker's yeast)	HOSM_YEAST		x					-+--
KRPGLPDSPI	1078.61	540.316	Alpha-glucosidase MAL12/32	MAL12/32	Saccharomyces cerevisiae (strain ATCC 204508 / S288c) (Baker's yeast)	MAL12_YEAST/MAL32_YEAST		x					----
GLPDSPIFDK	1087.55	544.788	Alpha-glucosidase MAL12/32	MAL12/32	Saccharomyces cerevisiae (strain ATCC 204508 / S288c) (Baker's yeast)	MAL12_YEAST/MAL32_YEAST		x					+---
SKRPGLPDSPIFDK	1555.84	519.602	Alpha-glucosidase MAL12/32	MAL12/32	Saccharomyces cerevisiae (strain ATCC 204508 / S288c) (Baker's yeast)	MAL12_YEAST/ MAL32_YEAST		x					----
DKPNAGFTGPDVKPW	1627.8	814.912	Alpha-glucosidase MAL12/32	MAL12/32	Saccharomyces cerevisiae (strain ATCC 204508 / S288c) (Baker's yeast)	MAL12_YEAST/MAL32_YEAST		x					----
SKLQHPNWGSHNGPR	1713.84	429.473	Alpha-glucosidase MAL12/32	MAL12/32	Saccharomyces cerevisiae (strain ATCC 204508 / S288c) (Baker's yeast)	MAL12_YEAST/MAL32_YEAST		x					----
AALNFSGEEIEFSLPREGAS	2123.02	1062.52	Alpha-glucosidase MAL12/32	MAL12/32	Saccharomyces cerevisiae (strain ATCC 204508 / S288c) (Baker's yeast)	MAL12_YEAST/ MAL32_YEAST		x					----
RPGLPDSPI	950.519	476.27	Alpha-glucosidase MAL12/32/62	MAL12/32/62	Saccharomyces cerevisiae (strain ATCC 204508 / S288c) (Baker's yeast)	MAL12_YEAST/MAL32_YEAST/MAL62_YEAST		x					----
DKPNAGFTGPDVKP	1441.72	721.869	Alpha-glucosidase MAL12/32/62	MAL12/32/62	Saccharomyces cerevisiae (strain ATCC 204508 / S288c) (Baker's yeast)/Saccharomyces cerevisiae (Baker's yeast)	MAL12_YEAST/MAL32_YEAST/MAL62_YEASX		x	x	x	x	x	----
ILGNYDDTDVSSR	1453.67	727.842	Alpha-glucosidase MAL12/32/62	MAL12/32/62	Saccharomyces cerevisiae (strain ATCC 204508 / S288c) (Baker's yeast)/Saccharomyces cerevisiae (Baker's yeast)	MAL12_YEAST/MAL32_YEAST/MAL62_YEASX	x	x		x	x	x	----
NFSGEEIEFSLPREGAS	1867.86	934.942	Alpha-glucosidase MAL12/32/62	MAL12/32/62	Saccharomyces cerevisiae (strain ATCC 204508 / S288c) (Baker's yeast)	MAL12_YEAST/MAL32_YEAST/MAL62_YEAST		x					----
ALNFSGEEIEFSLPREGAS	2051.98	1027.01	Alpha-glucosidase MAL12/32/62	MAL12/32/62	Saccharomyces cerevisiae (strain ATCC 204508 / S288c) (Baker's yeast)	MAL12_YEAST/MAL32_YEAST/MAL62_YEAST		x					----
KRPGLPDSPIFDKT	1569.85	524.295	Alpha-glucosidase MAL32/12	MAL32/MAL12	Saccharomyces cerevisiae (strain ATCC 204508 / S288c) (Baker's yeast)	MAL32_YEAST/MAL12_YEAST		x					----
TDDQNDLVRVPTRA	1598.8	533.943	Metacaspase-1	MCA1	Saccharomyces cerevisiae (strain ATCC 204508 / S288c) (Baker's yeast)	MCA1_YEAST		x					----
GPDGIEKIHPI	1174.63	588.329	Malate dehydrogenase, mitochondrial	MDH1	Saccharomyces cerevisiae (strain ATCC 204508 / S288c) (Baker's yeast)	MDHM_YEAST		x					--+-
GPDGIEKIHPIGE	1360.7	681.36	Malate dehydrogenase, mitochondrial	MDH1	Saccharomyces cerevisiae (strain ATCC 204508 / S288c) (Baker's yeast)	MDHM_YEAST		x					----
GNPKYNVPDFEK	1406.68	704.351	Homocysteine/cysteine synthase	MET17	Saccharomyces cerevisiae (strain ATCC 204508 / S288c) (Baker's yeast)	CYSD_YEAST		x					----
IGNPKYNVPDFEK	1519.77	760.896	Homocysteine/cysteine synthase	MET17	Saccharomyces cerevisiae (strain ATCC 204508 / S288c) (Baker's yeast)	CYSD_YEAST		x					----
TIGNPKYNVPDFEK	1620.81	541.283	Homocysteine/cysteine synthase	MET17	Saccharomyces cerevisiae (strain ATCC 204508 / S288c) (Baker's yeast)	CYSD_YEAST		x					----
IGNPKYNVPDFEKI	1632.85	817.438	Homocysteine/cysteine synthase	MET17	Saccharomyces cerevisiae (strain ATCC 204508 / S288c) (Baker's yeast)	CYSD_YEAST		x					--+-
GVKDLPNADKETDPFK	1772.89	591.975	Homocysteine/cysteine synthase	MET17	Saccharomyces cerevisiae (strain ATCC 204508 / S288c) (Baker's yeast)	CYSD_YEAST		x					----
GNPKYNVPDFEKI	1519.77	760.896	Homocysteine/cysteine synthase	MET17	Saccharomyces cerevisiae (strain ATCC 204508 / S288c) (Baker's yeast)	CYSD_YEAST		x					--+-
IENGRVEDTPDLPQKT	1810.91	604.648	Sulfite reductase [NADPH] subunit beta	MET5	Saccharomyces cerevisiae (strain ATCC 204508 / S288c) (Baker's yeast)	MET5_YEAST		x					----
IENGRVEDTPDLPQKTGIR	2137.11	713.38	Sulfite reductase [NADPH] subunit beta	MET5	Saccharomyces cerevisiae (strain ATCC 204508 / S288c) (Baker's yeast)	MET5_YEAST		x					----
APFEQRLPEQQ	1341.67	671.845	5-methyltetrahydropteroyltriglutamate--homocysteine methyltransferase	MET6	Saccharomyces cerevisiae (strain ATCC 204508 / S288c) (Baker's yeast)	METE_YEAST	x		x				----
TPVDLNNETKLD	1357.67	679.846	5-methyltetrahydropteroyltriglutamate--homocysteine methyltransferase	MET6	Saccharomyces cerevisiae (strain ATCC 204508 / S288c) (Baker's yeast)	METE_YEAST		x					----
PTTTIGSFPQTKD	1391.69	696.858	5-methyltetrahydropteroyltriglutamate--homocysteine methyltransferase	MET6	Saccharomyces cerevisiae (strain ATCC 204508 / S288c) (Baker's yeast)	METE_YEAST		x					----
IHSPRIPSKDEF	1424.74	713.383	5-methyltetrahydropteroyltriglutamate--homocysteine methyltransferase	MET6	Saccharomyces cerevisiae (strain ATCC 204508 / S288c) (Baker's yeast)	METE_YEAST		x					----
VDFVRAPEQFDE	1450.67	726.349	5-methyltetrahydropteroyltriglutamate--homocysteine methyltransferase	MET6	Saccharomyces cerevisiae (strain ATCC 204508 / S288c) (Baker's yeast)	METE_YEAST		x					----
DIHSPRIPSKDEF	1539.77	514.266	5-methyltetrahydropteroyltriglutamate--homocysteine methyltransferase	MET6	Saccharomyces cerevisiae (strain ATCC 204508 / S288c) (Baker's yeast)	METE_YEAST		x					----
VRPPIIVGDLSRPK	1545.94	516.322	5-methyltetrahydropteroyltriglutamate--homocysteine methyltransferase	MET6	Saccharomyces cerevisiae (strain ATCC 204508 / S288c) (Baker's yeast)	METE_YEAST		x					----
TPVDLNNETKLDAE	1557.75	779.887	5-methyltetrahydropteroyltriglutamate--homocysteine methyltransferase	MET6	Saccharomyces cerevisiae (strain ATCC 204508 / S288c) (Baker's yeast)	METE_YEAST		x					----
APFEQRLPEQQKV	1568.83	785.427	5-methyltetrahydropteroyltriglutamate--homocysteine methyltransferase	MET6	Saccharomyces cerevisiae (strain ATCC 204508 / S288c) (Baker's yeast)	METE_YEAST		x					----
DEPALREGLPLREGTERSA	2095.07	699.366	5-methyltetrahydropteroyltriglutamate--homocysteine methyltransferase	MET6	Saccharomyces cerevisiae (strain ATCC 204508 / S288c) (Baker's yeast)	METE_YEAST		x					----
VDEPALREGLPLREGAERSA	2164.12	722.386	5-methyltetrahydropteroyltriglutamate--homocysteine S-methyltransferase	MET6	Saccharomyces cerevisiae (strain YJM789) (Baker's yeast)	A6ZR47_YEAS7		x					----
VDEPALREGLPLREGTERSA	2194.13	732.391	5-methyltetrahydropteroyltriglutamate--homocysteine methyltransferase	MET6	Saccharomyces cerevisiae (strain ATCC 204508 / S288c) (Baker's yeast)	METE_YEAST		x					----
RPPIIVGDLSRPK	1446.87	483.299	5-methyltetrahydropteroyltriglutamate--homocysteine methyltransferase	MET6	Saccharomyces cerevisiae (strain ATCC 204508 / S288c) (Baker's yeast)	METE_YEAST		x					----
KEAGVDIIPSNDFS	1490.73	746.375	5-methyltetrahydropteroyltriglutamate--homocysteine methyltransferase	MET6	Saccharomyces cerevisiae (strain ATCC 204508 / S288c) (Baker's yeast)	METE_YEAST		x					----
IDFDTPRKSY	1240.61	621.313	Malate synthase 1	MLS1	Saccharomyces cerevisiae (strain ATCC 204508 / S288c) (Baker's yeast)	MLS1_YEAST		x					----
NDPNHILPNRDQV	1530.75	766.386	Malate synthase 1	MLS1	Saccharomyces cerevisiae (strain YJM789) (Baker's yeast)	MLS1_YEAS7		x					----
NDPTWQGPILAPGLINR	1860.98	931.506	Malate synthase 1	MLS1	Saccharomyces cerevisiae (strain ATCC 204508 / S288c) (Baker's yeast)	MLS1_YEAST		x					----
GGMAAQIPIKDDPAANEK	1824.9	609.312	Malate synthase 1	MLS1	Saccharomyces cerevisiae (strain ATCC 204508 / S288c) (Baker's yeast)	MLS1_YEAST		x					----
DPPPSPEDPTPENRF	1693.76	847.891	Protein MSS51, mitochondrial	MSS51	Saccharomyces cerevisiae (strain ATCC 204508 / S288c) (Baker's yeast)	MSS51_YEAST		x					+---
TPLLPSAPVGTVDEK	1522.82	762.424	Rotenone-insensitive NADH-ubiquinone oxidoreductase, mitochondrial	NDI1	Saccharomyces cerevisiae (strain ATCC 204508 / S288c) (Baker's yeast)	NDI1_YEAST		x					----
LVLDEPTNYLDRDSLGA	1889.94	945.979	[NU+] prion formation protein 1	NEW1	Saccharomyces cerevisiae (strain ATCC 204508 / S288c) (Baker's yeast)	NEW1_YEAST		x					----
RISVEEPSKEDGVPPTKV	1966.04	656.351	rRNA 2'-O-methyltransferase fibrillarin	NOP1	Saccharomyces cerevisiae (strain ATCC 204508 / S288c) (Baker's yeast)	FBRL_YEAST		x					----
RISVEEPSKEDGVPPTKVE	2095.08	699.373	rRNA 2'-O-methyltransferase fibrillarin	NOP1	Saccharomyces cerevisiae (strain ATCC 204508 / S288c) (Baker's yeast)	FBRL_YEAST		x					----
VDNDKQALKDEAQKKYDEA	2207.07	736.701	Mitochondrial outer membrane protein OM45	OM45	Saccharomyces cerevisiae (strain ATCC 204508 / S288c) (Baker's yeast)	OM45_YEAST		x					---+
PGGAAGGAAGGAPGGFPGG	1381.64	691.829	XXYS1_4_G0051300.mRNA.1.CDS.1 (SSA1 90% ID/familia HSP70)	PACBIOSEQ_LOCUS72	Saccharomyces cerevisiae (Baker's yeast)	A0A7I9C8D2 (A0A7I9C8D2_YEASX)	x						--++
PGGAAGGAAGGAPGGFPGGAPP	1646.78	824.405	XXYS1_4_G0051300.mRNA.1.CDS.1 (SSA1 90% ID/familia HSP70)	PACBIOSEQ_LOCUS72	Saccharomyces cerevisiae (Baker's yeast)	A0A7I9C8D2 (A0A7I9C8D2_YEASX)	x	x					--++
PGGAAGGAAGGAPGGFPGGAPPAPE	1943.91	972.968	XXYS1_4_G0051300.mRNA.1.CDS.1 (SSA1 90% ID/familia HSP70)	PACBIOSEQ_LOCUS72	Saccharomyces cerevisiae (Baker's yeast)	A0A7I9C8D2_YEASX		x					-+++
GAPGGAAGGAAGGAPGGFPGGAPPAPE	2071.97	1037	XXYS1_4_G0051300.mRNA.1.CDS.1 (SSA1 90% ID/familia HSP70)	PACBIOSEQ_LOCUS72	Saccharomyces cerevisiae (Baker's yeast)	A0A7I9C8D2_YEASX		x					-+++
GGAPGGAAGGAAGGAPGGFPGGAPPAPE	2128.99	1065.51	XXYS1_4_G0051300.mRNA.1.CDS.1 (SSA1 90% ID/familia HSP70)	PACBIOSEQ_LOCUS72	Saccharomyces cerevisiae (Baker's yeast)	A0A7I9C8D2_YEASX		x					--++
PGGAAGGAAGGAPGGFPGGAPPAPEAEGPT	2399.11	1200.57	XXYS1_4_G0051300.mRNA.1.CDS.1 (SSA1 90% ID/familia HSP70)	PACBIOSEQ_LOCUS72	Saccharomyces cerevisiae (Baker's yeast)	A0A7I9C8D2_YEASX		x		x			----
GAPGGAAGGAAGGAPGGFPGGAPPAPEAEGPT	2527.17	1264.6	XXYS1_4_G0051300.mRNA.1.CDS.1 (SSA1 90% ID/familia HSP70)	PACBIOSEQ_LOCUS72	Saccharomyces cerevisiae (Baker's yeast)	A0A7I9C8D2_YEASX		x					--+-
GEWDKLTQD	1090.49	546.257	Pyruvate decarboxylase isozyme 1	PDC1	Saccharomyces cerevisiae (strain ATCC 204508 / S288c) (Baker's yeast)	PDC1_YEAST		x					----
TTIADAAKGYKPV	1333.72	667.872	Pyruvate decarboxylase isozyme 1	PDC1	Saccharomyces cerevisiae (strain ATCC 204508 / S288c) (Baker's yeast)	PDC1_YEAST		x					----
TTGEWDKLTQDK	1420.68	711.348	Pyruvate decarboxylase isozyme 1	PDC1	Saccharomyces cerevisiae (strain ATCC 204508 / S288c) (Baker's yeast)	PDC1_YEAST		x					----
VATTGEWDKLTQDK	1590.79	796.408	Pyruvate decarboxylase isozyme 1	PDC1	Saccharomyces cerevisiae (strain ATCC 204508 / S288c) (Baker's yeast)	PDC1_YEAST		x					----
AVPARTPANAAVPASTPLKQE	2088.13	697.05	Pyruvate decarboxylase isozyme 1	PDC1	Saccharomyces cerevisiae (strain ATCC 204508 / S288c) (Baker's yeast)	PDC1_YEAST		x					----
TPIDMSLKPND	1229.6	615.809	Pyruvate decarboxylase isozyme 1	PDC1	Saccharomyces cerevisiae (strain ATCC 204508 / S288c) (Baker's yeast)	PDC1_YEAST		x					----
RVATTGEWDKLTQDK	1590.79	583.307	Pyruvate decarboxylase isozyme 1	PDC1	Saccharomyces cerevisiae (strain ATCC 204508 / S288c) (Baker's yeast)	PDC1_YEAST		x					----
VTPMGKGSIDEQHPRYGGVY	2190.05	548.524	Pyruvate decarboxylase isozyme 1	PDC1	Saccharomyces cerevisiae (strain ATCC 204508 / S288c) (Baker's yeast)	PDC1_YEAST		x					----
GKGSIDEQHPRYGGVY	1761.84	588.294	Pyruvate decarboxylase isozyme 1/3	PDC1 /6	Saccharomyces cerevisiae (strain ATCC 204508 / S288c) (Baker's yeast)	PDC1_YEAST/PDC6_YEAST		x					----
VDLNVPAKL	967.57	484.796	Pyruvate decarboxylase isozyme 1/2	PDC1/5	Saccharomyces cerevisiae (strain ATCC 204508 / S288c) (Baker's yeast)	PDC1_YEAST/PDC5_YEAST		x					-++-
LPANLVDLNVPAKL	1475.87	738.948	Pyruvate decarboxylase isozyme 1/2	PDC1/5	Saccharomyces cerevisiae (strain ATCC 204508 / S288c) (Baker's yeast)	PDC1_YEAST/PDC5_YEAST		x					-++-
GKGSIDEQHPR	1222.61	408.54	Pyruvate decarboxylase isozyme 1/3	PDC1/6	Saccharomyces cerevisiae (strain ATCC 204508 / S288c) (Baker's yeast)	PDC1_YEAST/PDC6_YEAST	x						----
SIDEQHPRYGGVY	1519.71	507.576	Pyruvate decarboxylase isozyme 1/3	PDC1/6	Saccharomyces cerevisiae (strain ATCC 204508 / S288c) (Baker's yeast)	PDC1_YEAST/PDC6_YEAST		x					----
GSIDEQHPRYGGVY	1576.73	789.372	Pyruvate decarboxylase isozyme 1/3	PDC1/6	Saccharomyces cerevisiae (strain ATCC 204508 / S288c) (Baker's yeast)	PDC1_YEAST/ PDC6_YEAST		x					----
GKGSIDEQHPRYGGV	1598.78	533.937	Pyruvate decarboxylase isozyme 1/3	PDC1/6	Saccharomyces cerevisiae (strain ATCC 204508 / S288c) (Baker's yeast)	PDC1_YEAST/ PDC6_YEAST		x					----
PANLVDLNVPAKL	1362.79	682.405	Pyruvate decarboxylase isozyme 2	PDC5	Saccharomyces cerevisiae (strain ATCC 204508 / S288c) (Baker's yeast)	PDC5_YEAST		x					--+-
TPLPPAPAPKKESNF	1592.86	531.961	ADP,ATP carrier protein 2	PET9	Saccharomyces cerevisiae (strain ATCC 204508 / S288c) (Baker's yeast)	ADT2_YEAST		x					----
VKDDGSELLPVSDRL	1641.86	821.941	ATP-dependent 6-phosphofructokinase subunit alpha	PFK1	Saccharomyces cerevisiae (strain ATCC 204508 / S288c) (Baker's yeast)	PFKA1_YEAST		x					----
TTDTYPSLPKP	1218.61	610.319	ATP-dependent 6-phosphofructokinase subunit beta	PFK2	Saccharomyces cerevisiae (strain ATCC 204508 / S288c) (Baker's yeast)	PFKA2_YEAST		x					+---
TDTYPSLPKPSNRPQ	1699.85	567.626	ATP-dependent 6-phosphofructokinase	PFK2	Saccharomyces cerevisiae (strain YJM789) (Baker's yeast)	A6ZMR7_YEAS7		x					----
EADGRFDAKPAYPGHVQQG	2041.96	681.663	ATP-dependent 6-phosphofructokinase subunit beta	PFK2	Saccharomyces cerevisiae (strain ATCC 204508 / S288c) (Baker's yeast)	PFKA2_YEAST		x					----
IGDSIFDKA	964.486	483.253	Phosphoglycerate kinase	PGK1	Saccharomyces cerevisiae (strain ATCC 204508 / S288c) (Baker's yeast)	PGK_YEAST	x	x		x			+-+-
DFNVPLDGK	1003.5	502.758	Phosphoglycerate kinase	PGK1	Saccharomyces cerevisiae (strain ATCC 204508 / S288c) (Baker's yeast)	PGK_YEAST	x	x	x	x			----
IDNLLDKVD	1043.55	522.785	Phosphoglycerate kinase	PGK1	Saccharomyces cerevisiae (strain ATCC 204508 / S288c) (Baker's yeast)	PGK_YEAST		x					+---
GTKALLDEVVK	1171.68	586.85	Phosphoglycerate kinase	PGK1	Saccharomyces cerevisiae (strain ATCC 204508 / S288c) (Baker's yeast)	PGK_YEAST		x					--+-
VDFNVPLDGKK	1230.66	616.341	Phosphoglycerate kinase	PGK1	Saccharomyces cerevisiae (strain ATCC 204508 / S288c) (Baker's yeast)	PGK_YEAST	x	x	x				----
DLDLKDKRVF	1247.69	624.856	Phosphoglycerate kinase	PGK1	Saccharomyces cerevisiae (strain ATCC 204508 / S288c) (Baker's yeast)	PGK_YEAST		x					----
GTKALLDEVVKS	1258.71	630.345	Phosphoglycerate kinase	PGK1	Saccharomyces cerevisiae (strain ATCC 204508 / S288c) (Baker's yeast)	PGK_YEAST		x					--+-
STGGGASLELLEGK	1317.68	659.851	Phosphoglycerate kinase	PGK1	Saccharomyces cerevisiae (strain ATCC 204508 / S288c) (Baker's yeast)	PGK_YEAST		x					----
VDFNVPLDGKKI	1343.74	672.884	Phosphoglycerate kinase	PGK1	Saccharomyces cerevisiae (strain ATCC 204508 / S288c) (Baker's yeast)	PGK_YEAST		x					----
IRVDFNVPLDGK	1371.75	686.887	Phosphoglycerate kinase	PGK1	Saccharomyces cerevisiae (strain ATCC 204508 / S288c) (Baker's yeast)	PGK_YEAST		x					----
NLLDKVDSIIIGGG	1412.79	707.404	Phosphoglycerate kinase	PGK1	Saccharomyces cerevisiae (strain ATCC 204508 / S288c) (Baker's yeast)	PGK_YEAST		x					+-++
AGTKALLDEVVKSS	1416.78	709.401	Phosphoglycerate kinase	PGK1	Saccharomyces cerevisiae (strain ATCC 204508 / S288c) (Baker's yeast)	PGK_YEAST		x					----
VDFNVPLDGKKIT	1444.79	723.406	Phosphoglycerate kinase	PGK1	Saccharomyces cerevisiae (strain ATCC 204508 / S288c) (Baker's yeast)	PGK_YEAST		x					----
TVTDKEGIPAGWQG	1457.72	729.868	Phosphoglycerate kinase	PGK1	Saccharomyces cerevisiae (strain ATCC 204508 / S288c) (Baker's yeast)	PGK_YEAST	x	x					----
NLLDKVDSIIIGGGM	1543.83	772.922	Phosphoglycerate kinase	PGK1	Saccharomyces cerevisiae (strain ATCC 204508 / S288c) (Baker's yeast)	PGK_YEAST		x					+-++
IPAGWQGLDNGPESR	1595.77	798.896	Phosphoglycerate kinase	PGK1	Saccharomyces cerevisiae (strain ATCC 204508 / S288c) (Baker's yeast)	PGK_YEAST		x					----
DKIQLIDNLLDKVD	1640.9	821.462	Phosphoglycerate kinase	PGK1	Saccharomyces cerevisiae (strain ATCC 204508 / S288c) (Baker's yeast)	PGK_YEAST		x					+---
IDNLLDKVDSIIIGGG	1640.9	821.461	Phosphoglycerate kinase	PGK1	Saccharomyces cerevisiae (strain ATCC 204508 / S288c) (Baker's yeast)	PGK_YEAST		x					++++
DKIQLIDNLLDKVDS	1727.93	864.98	Phosphoglycerate kinase	PGK1	Saccharomyces cerevisiae (strain ATCC 204508 / S288c) (Baker's yeast)	PGK_YEAST		x					+---
IDNLLDKVDSIIIGGGM	1771.94	886.98	Phosphoglycerate kinase	PGK1	Saccharomyces cerevisiae (strain ATCC 204508 / S288c) (Baker's yeast)	PGK_YEAST		x					++++
EGIPAGWQGLDNGPESR	1781.83	891.93	Phosphoglycerate kinase	PGK1	Saccharomyces cerevisiae (strain ATCC 204508 / S288c) (Baker's yeast)	PGK_YEAST		x					----
GIPAGWQGLDNGPESRKL	1893.97	632.335	Phosphoglycerate kinase	PGK1	Saccharomyces cerevisiae (strain ATCC 204508 / S288c) (Baker's yeast)	PGK_YEAST		x					----
KEGIPAGWQGLDNGPESR	1909.93	637.654	Phosphoglycerate kinase	PGK1	Saccharomyces cerevisiae (strain ATCC 204508 / S288c) (Baker's yeast)	PGK_YEAST		x					----
TDKEGIPAGWQGLDNGPES	1969.9	985.964	Phosphoglycerate kinase	PGK1	Saccharomyces cerevisiae (strain ATCC 204508 / S288c) (Baker's yeast)	PGK_YEAST		x					----
KEGIPAGWQGLDNGPESRK	2038.02	680.353	Phosphoglycerate kinase	PGK1	Saccharomyces cerevisiae (strain ATCC 204508 / S288c) (Baker's yeast)	PGK_YEAST		x					----
DKEGIPAGWQGLDNGPESRK	2153.05	718.694	Phosphoglycerate kinase	PGK1	Saccharomyces cerevisiae (strain ATCC 204508 / S288c) (Baker's yeast)	PGK_YEAST		x					----
TVTDKEGIPAGWQGLDNGPES	2170.02	1086.02	Phosphoglycerate kinase	PGK1	Saccharomyces cerevisiae (strain ATCC 204508 / S288c) (Baker's yeast)	PGK_YEAST		x					----
VTDKEGIPAGWQGLDNGPESR	2225.07	742.702	Phosphoglycerate kinase	PGK1	Saccharomyces cerevisiae (strain ATCC 204508 / S288c) (Baker's yeast)	PGK_YEAST		x					----
DKEGIPAGWQGLDNGPESRKL	2266.13	1134.08	Phosphoglycerate kinase	PGK1	Saccharomyces cerevisiae (strain ATCC 204508 / S288c) (Baker's yeast)	PGK_YEAST		x					----
TDKEGIPAGWQGLDNGPESR	2326.12	709.679	Phosphoglycerate kinase	PGK1	Saccharomyces cerevisiae (strain ATCC 204508 / S288c) (Baker's yeast)	PGK_YEAST		x					----
TVTDKEGIPAGWQGLDNGPESR	2326.12	776.385	Phosphoglycerate kinase	PGK1	Saccharomyces cerevisiae (strain ATCC 204508 / S288c) (Baker's yeast)	PGK_YEAST		x					----
TDKEGIPAGWQGLDNGPESRK	2454.21	752.379	Phosphoglycerate kinase	PGK1	Saccharomyces cerevisiae (strain ATCC 204508 / S288c) (Baker's yeast)	PGK_YEAST		x					----
TVTDKEGIPAGWQGLDNGPESRK	2454.21	819.084	Phosphoglycerate kinase	PGK1	Saccharomyces cerevisiae (strain ATCC 204508 / S288c) (Baker's yeast)	PGK_YEAST		x					----
GIPAGWQGLDNGPESRK	2567.3	594.639	Phosphoglycerate kinase	PGK1	Saccharomyces cerevisiae (strain ATCC 204508 / S288c) (Baker's yeast)	PGK_YEAST		x					----
TVTDKEGIPAGWQGLDNGPESRKL	2567.3	1284.66	Phosphoglycerate kinase	PGK1	Saccharomyces cerevisiae (strain ATCC 204508 / S288c) (Baker's yeast)	PGK_YEAST		x					----
LQSLLGKDVT	1072.61	537.317	Phosphoglycerate kinase	PGK1	Saccharomyces cerevisiae (strain ATCC 204508 / S288c) (Baker's yeast)	PGK_YEAST		x					----
VDFNVPLDGK	1102.57	552.293	Phosphoglycerate kinase	PGK1	Saccharomyces cerevisiae (strain ATCC 204508 / S288c) (Baker's yeast)	PGK_YEAST	x	x	x	x		x	----
VGFDLPQRAAG	1129.59	565.804	Phosphoglycerate kinase	PGK1	Saccharomyces cerevisiae (strain ATCC 204508 / S288c) (Baker's yeast)	PGK_YEAST		x					--+-
GWQGLDNGPESR	2454.21	658.305	Phosphoglycerate kinase	PGK1	Saccharomyces cerevisiae (strain ATCC 204508 / S288c) (Baker's yeast)	PGK_YEAST		x	x				----
PSPDFGGMHPDPN	1366.56	684.29	Phosphoglucomutase 2	PGM2	Saccharomyces cerevisiae (strain ATCC 204508 / S288c) (Baker's yeast)	PGM2_YEAST		x					+---
FDSMNGVTGPYGKA	1442.65	722.334	Phosphoglucomutase 2	PGM2	Saccharomyces cerevisiae (strain ATCC 204508 / S288c) (Baker's yeast)	PGM2_YEAST		x					----
TVPTKPYEDQKPGTS	1646.82	549.944	Phosphoglucomutase 2	PGM2	Saccharomyces cerevisiae (strain ATCC 204508 / S288c) (Baker's yeast)	PGM2_YEAST	x	x	x	x			----
SPVTPGETRPAYD	1388.66	695.342	Sphingolipid long chain base-responsive protein PIL1	PIL1	Saccharomyces cerevisiae (strain ATCC 204508 / S288c) (Baker's yeast)	PIL1_YEAST		x					----
NDDDVSDITDKLG	1405.62	703.822	Sphingolipid long chain base-responsive protein PIL1	PIL1	Saccharomyces cerevisiae (strain ATCC 204508 / S288c) (Baker's yeast)	PIL1_YEAST		x					----
LDDSPVTPGETRPA	1453.7	727.861	Sphingolipid long chain base-responsive protein PIL1	PIL1	Saccharomyces cerevisiae (strain ATCC 204508 / S288c) (Baker's yeast)	P53252 (PIL1_YEAST)	x	x	x	x	x		----
LLDDSPVTPGETRPA	1566.79	784.407	Sphingolipid long chain base-responsive protein PIL1	PIL1	Saccharomyces cerevisiae (strain ATCC 204508 / S288c) (Baker's yeast)	PIL1_YEAST		x					----
SPVTPGETRPAYDGY	1608.74	805.383	Sphingolipid long chain base-responsive protein PIL1	PIL1	Saccharomyces cerevisiae (strain ATCC 204508 / S288c) (Baker's yeast)	PIL1_YEAST		x	x				+---
LDDSPVTPGETRPAYD	1731.8	866.908	Sphingolipid long chain base-responsive protein PIL1	PIL1	Saccharomyces cerevisiae (strain ATCC 204508 / S288c) (Baker's yeast)	PIL1_YEAST		x					----
SPVTPGETRPAYDGYEASK	2023.95	1012.99	Sphingolipid long chain base-responsive protein PIL1	PIL1	Saccharomyces cerevisiae (strain ATCC 204508 / S288c) (Baker's yeast)	PIL1_YEAST		x					----
LDDSPVTPGETRPAYDGYE	2080.92	1041.47	Sphingolipid long chain base-responsive protein PIL1	PIL1	Saccharomyces cerevisiae (strain ATCC 204508 / S288c) (Baker's yeast)	PIL1_YEAST		x					+---
LDDSPVTPGETRPAYDGYEASK	2367.09	1184.56	Sphingolipid long chain base-responsive protein PIL1	PIL1	Saccharomyces cerevisiae (strain ATCC 204508 / S288c) (Baker's yeast)	PIL1_YEAST		x					----
SIRDIEGSVQPSRDRKDKITD	2414.25	483.859	Sphingolipid long chain base-responsive protein PIL1	PIL1	Saccharomyces cerevisiae (strain ATCC 204508 / S288c) (Baker's yeast)	PIL1_YEAST		x					----
SIRDIEGSVQPSRDRKDKITDK	2542.35	509.48	Sphingolipid long chain base-responsive protein PIL1	PIL1	Saccharomyces cerevisiae (strain ATCC 204508 / S288c) (Baker's yeast)	PIL1_YEAST		x					----
SPVTPGETRPAYDGYE	1737.78	869.902	Sphingolipid long chain base-responsive protein PIL1	PIL1	Saccharomyces cerevisiae (strain ATCC 204508 / S288c) (Baker's yeast)	PIL1_YEAST		x		x			+---
DDSPVTPGETRPAYDGY	1838.8	920.413	Sphingolipid long chain base-responsive protein PIL1	PIL1	Saccharomyces cerevisiae (strain ATCC 204508 / S288c) (Baker's yeast)	PIL1_YEAST		x					+---
GATDAARSAADIV	1216.6	609.312	Plasma membrane ATPase 1/2	PMA1/2	Saccharomyces cerevisiae (strain ATCC 204508 / S288c) (Baker's yeast)	PMA1_YEAST/PMA2_YEAST		x					----
TVEEDHPIPEDVHENYENK	2293.01	1147.53	Plasma membrane ATPase 1/2	PMA1/2	Saccharomyces cerevisiae (strain ATCC 204508 / S288c) (Baker's yeast)	PMA1_YEAST/PMA2_YEAST		x					----
TRPISDDPEVINK	1482.77	495.263	Nicotinamidase	PNC1	Saccharomyces cerevisiae (strain ATCC 204508 / S288c) (Baker's yeast)	PNC1_YEAST	x	x	x	x	x		----
YTRPISDDPEVINK	1645.83	549.619	Nicotinamidase	PNC1	Saccharomyces cerevisiae (strain ATCC 204508 / S288c) (Baker's yeast)	PNC1_YEAST		x					----
DYTRPISDDPEVINK	1760.86	587.964	Nicotinamidase	PNC1	Saccharomyces cerevisiae (strain ATCC 204508 / S288c) (Baker's yeast)	PNC1_YEAST		x					----
LDYTRPISDDPEVINK	1873.94	937.988	Nicotinamidase	PNC1	Saccharomyces cerevisiae (strain ATCC 204508 / S288c) (Baker's yeast)	PNC1_YEAST		x					----
SPPVYSDISRNIND	1575.75	788.889	Mitochondrial outer membrane protein porin 1	POR1	Saccharomyces cerevisiae (strain ATCC 204508 / S288c) (Baker's yeast)	VDAC1_YEAST		x		x	x		----
SPPVYSDISRNINDLLNKD	2159.09	1080.56	Mitochondrial outer membrane protein porin 1	POR1	Saccharomyces cerevisiae (strain ATCC 204508 / S288c) (Baker's yeast)	VDAC1_YEAST		x					----
VVIGPNVTIGDGVRI	1507.87	754.948	Mannose-1-phosphate guanyltransferase	PSA1	Saccharomyces cerevisiae (strain ATCC 204508 / S288c) (Baker's yeast)	MPG1_YEAST		x					--+-
GGSPWGAGTIAGSDGSRSPS	1802.82	902.421	Protoplast secreted protein 2	PST2	Saccharomyces cerevisiae (strain ATCC 204508 / S288c) (Baker's yeast)	PST2_YEAST		x					----
HGGSPWGAGTIAGSDGSRSPS	1939.88	970.951	Protoplast secreted protein 2	PST2	Saccharomyces cerevisiae (strain ATCC 204508 / S288c) (Baker's yeast)	PST2_YEAST		x					----
EVHGGSPWGAGTIAGSDGSRSPS	2167.99	1085.01	Protoplast secreted protein 2	PST2	Saccharomyces cerevisiae (strain ATCC 204508 / S288c) (Baker's yeast)	PST2_YEAST		x	x				----
DEVHGGSPWGAGTIAGSDGSRSPS	2283.02	762.016	Protoplast secreted protein 2	PST2	Saccharomyces cerevisiae (strain ATCC 204508 / S288c) (Baker's yeast)	PST2_YEAST		x					----
TNMDEVHGGSPWGAGTIAGSDGSRSPS	2629.15	877.393	Protoplast secreted protein 2	PST2	Saccharomyces cerevisiae (strain ATCC 204508 / S288c) (Baker's yeast)	PST2_YEAST		x					----
VHGGSPWGAGTIAGSDGSRSPS	2038.95	680.659	Protoplast secreted protein 2	PST2	Saccharomyces cerevisiae (strain ATCC 204508 / S288c) (Baker's yeast)	PST2_YEAST		x					----
EVHGGSPWGAGTIAGSDGSRSPSA	2239.03	747.353	Protoplast secreted protein 2	PST2	Saccharomyces cerevisiae (strain ATCC 204508 / S288c) (Baker's yeast)	PST2_YEAST		x					----
DPAKNFQPDTGRI	1457.73	729.874	Pyruvate carboxylase 1	PYC1	Saccharomyces cerevisiae (strain ATCC 204508 / S288c) (Baker's yeast)	PYC1_YEAST		x					----
EDPAKNFQPDTGRI	1586.77	794.394	Pyruvate carboxylase 1	PYC1	Saccharomyces cerevisiae (strain ATCC 204508 / S288c) (Baker's yeast)	PYC1_YEAST		x					----
DPAKNFQPDTGRIE	1586.77	529.931	Pyruvate carboxylase 1	PYC1	Saccharomyces cerevisiae (strain ATCC 204508 / S288c) (Baker's yeast)	PYC1_YEAST		x					----
SIIGTIGPK	884.533	443.276	Pyruvate kinase 2/Pyruvate kinase 1	PYK2/CDC19	Saccharomyces cerevisiae (strain ATCC 204508 / S288c) (Baker's yeast)	KPYK2_YEAST/KPYK1_YEAST		x					--+-
TSIIGTIGPK	985.581	493.8	Pyruvate kinase 2/Pyruvate kinase 1	PYK2/CDC19	Saccharomyces cerevisiae (strain ATCC 204508 / S288c) (Baker's yeast)	KPYK2_YEAST/KPYK1_YEAST		x					--+-
NLEIPAYEFDGDKV	1608.77	805.394	Cytochrome b-c1 complex subunit Rieske, mitochondrial	RIP1	Saccharomyces cerevisiae (strain ATCC 204508 / S288c) (Baker's yeast)	UCRI_YEAST		x					+---
KDPQTDADRVKDPQW	1797.86	600.297	Cytochrome b-c1 complex subunit Rieske, mitochondrial	RIP1	Saccharomyces cerevisiae (strain ATCC 204508 / S288c) (Baker's yeast)	UCRI_YEAST		x					----
LKDPQTDADRVKDPQW	1910.95	956.491	Cytochrome b-c1 complex subunit Rieske, mitochondrial	RIP1	Saccharomyces cerevisiae (strain ATCC 204508 / S288c) (Baker's yeast)	UCRI_YEAST		x					----
IDGPKAGVPRQA	1207.67	403.566	60S ribosomal protein L14-A/B	RPL14A/B	Saccharomyces cerevisiae (strain ATCC 204508 / S288c) (Baker's yeast)	RL14A_YEAST/RL14B_YEAST		x			x		--+-
VLIDGPKAGVPRQA	1419.82	710.919	60S ribosomal protein L14-A/B	RPL14A/B	Saccharomyces cerevisiae (strain ATCC 204508 / S288c) (Baker's yeast)	RL14A_YEAST/RL14B_YEAST		x					--+-
GKFPTPVSHNDDLYGK	1773.87	444.476	60S ribosomal protein L1-A/B	RPL1A/B	Saccharomyces cerevisiae (strain ATCC 204508 / S288c) (Baker's yeast)	RL1A_YEAST/RL1B_YEAST		x					----
LPTESVPEPKL	1208.67	605.343	60S ribosomal protein L20-A/B	RPL20A/B	Saccharomyces cerevisiae (strain ATCC 204508 / S288c) (Baker's yeast)	RL20A_YEAST/RL20B_YEAST		x					----
EDNAGVIVNPK	1154.59	578.31	60S ribosomal protein L23-A	rpl2301	Schizosaccharomyces pombe (strain 972 / ATCC 24843) (Fission yeast)	RL23A_SCHPO		x					--+-
FEDNAGVIVNPK	1301.66	651.84	60S ribosomal protein L23-A	rpl2301	Schizosaccharomyces pombe (strain 972 / ATCC 24843) (Fission yeast)	RL23A_SCHPO	x	x	x		x		--+-
DKEGIPPDQQR	1394.72	428.217	Ubiquitin-60S ribosomal protein L40	RPL40B	Saccharomyces cerevisiae (strain ATCC 204508 / S288c) (Baker's yeast)	RL40B_YEAST	x						----
DKEGIPPDQQRL	1394.72	698.37	Ubiquitin-60S ribosomal protein L40	RPL40B	Saccharomyces cerevisiae (strain ATCC 204508 / S288c) (Baker's yeast)	RL40B_YEAST		x					----
IQDKEGIPPDQQRL	1635.86	818.943	Ubiquitin-60S ribosomal protein L40	RPL40B	Saccharomyces cerevisiae (strain ATCC 204508 / S288c) (Baker's yeast)	RL40B_YEAST		x					----
IDDLIHEIITVGPH	1570.84	786.445	60S ribosomal protein L7-A/B	RPL7A/B	Saccharomyces cerevisiae (strain ATCC 204508 / S288c) (Baker's yeast)	RL7A_YEAST/ RL7B_YEAST		x					+---
ILDITDEELVSHF	1529.76	765.898	60S acidic ribosomal protein P0	RPP0	Saccharomyces cerevisiae (strain ATCC 204508 / S288c) (Baker's yeast)	RLA0_YEAST		x					+---
IEDVTPVPSDSTR	1414.69	708.357	40S ribosomal protein S14-A/B	RPS14A/B	Saccharomyces cerevisiae (strain ATCC 204508 / S288c) (Baker's yeast)	RS14A_YEAST/ RS14B_YEAST	x	x	x	x	x		----
DVDLHKRAGELTQE	1609.81	805.918	40S ribosomal protein S18-A/B	RPS18A/B	Saccharomyces cerevisiae (strain ATCC 204508 / S288c) (Baker's yeast)	RS18A_YEAST/ RS18B_YEAST		x					----
ADVDLHKRAGELTQE	1680.84	841.437	40S ribosomal protein S18-A/B	RPS18A/B	Saccharomyces cerevisiae (strain ATCC 204508 / S288c) (Baker's yeast)	RS18A_YEAST/RS18B_YEAST		x					----
TGLKNASDALKGRV	1428.8	477.277	40S ribosomal protein S1-B	RPS1B	Saccharomyces cerevisiae (strain ATCC 204508 / S288c) (Baker's yeast)	RS3A2_YEAST		x					--+-
IPAPRGSGIVASPA	1291.72	646.871	40S ribosomal protein S2	RPS2	Saccharomyces cerevisiae (strain ATCC 204508 / S288c) (Baker's yeast)	RS2_YEAST		x					++++
DIYSDEASAQKKRF	1656.81	553.278	40S ribosomal protein S2	RPS2	Saccharomyces cerevisiae (strain ATCC 204508 / S288c) (Baker's yeast)	RS2_YEAST		x					----
VDEEGRAIPGEY	1333.62	667.817	40S ribosomal protein S21-A/B	RPS21A/B	Saccharomyces cerevisiae (strain ATCC 204508 / S288c) (Baker's yeast)	RS21A_YEAST/RS21B_YEAST		x					----
GLIKSPIKVVG	1109.72	555.869	Alcohol dehydrogenase 1	SCNYR20_0002007000	Saccharomyces cerevisiae (Baker's yeast)	A0A0L8RDA2_SACEU		x					++++
STLPEIYEKMEKGQVVGRY	2226.14	1114.09	Alcohol dehydrogenase 1	SCNYR20_0002007000	Saccharomyces cerevisiae (Baker's yeast)	A0A6V8RHV7_YEASX		x					----
IDIPNEENNNASKDKTVE	2028.96	1015.5	Protein SCP160	SCP160	Saccharomyces cerevisiae (strain ATCC 204508 / S288c) (Baker's yeast)	SC160_YEAST		x					----
AAPTVPKDAIHDREQF	1793.91	598.977	6-phosphogluconate dehydrogenase, decarboxylating	SCRG_00768	Saccharomyces cerevisiae (strain RM11-1a) (Baker's yeast)	B3LHY4_YEAS1		x					----
GLIKSPIKV	953.627	477.824	Alcohol dehydrogenase	SCRG_01319	Saccharomyces cerevisiae (strain RM11-1a) (Baker's yeast)	B3LIX8_YEAS1		x					++++
ADTLQPGLPHKPLPSDLGKE	2112.12	705.051	Succinate dehydrogenase [ubiquinone] flavoprotein subunit, mitochondrial	SDH1	Saccharomyces cerevisiae (strain ATCC 204508 / S288c) (Baker's yeast)	SDHA_YEAST		x					----
GPWRDPKYIGPE	1413.7	707.863	SEC14 cytosolic factor	SEC14	Saccharomyces cerevisiae (strain ATCC 204508 / S288c) (Baker's yeast)	SEC14_YEAST		x					----
GTQDIFDIPIGKQ	1430.74	716.382	Protein transport protein SEC24	SEC24	Saccharomyces cerevisiae (strain ATCC 204508 / S288c) (Baker's yeast)	SEC24_YEAST		x					--+-
PPPVFNKPPTGPPP	1440.78	721.399	Protein transport protein SEC31	SEC31	Saccharomyces cerevisiae (strain ATCC 204508 / S288c) (Baker's yeast)	SEC31_YEAST		x					+--+
SPPPVFNKPPTGPPP	1527.81	764.916	Protein transport protein SEC31	SEC31	Saccharomyces cerevisiae (strain ATCC 204508 / S288c) (Baker's yeast)	SEC31_YEAST		x					+--+
VQITPDGKGVSITNPK	1652.91	551.981	Protein transport protein SEC31	SEC31	Saccharomyces cerevisiae (strain ATCC 204508 / S288c) (Baker's yeast)	SEC31_YEAST		x					----
DFVNPKEDLAKDQ	1517.74	759.851	S-(hydroxymethyl)glutathione dehydrogenase	SFA1	Saccharomyces cerevisiae (strain ATCC 204508 / S288c) (Baker's yeast)	FADH_YEAST		x					----
SIPGDKSALVPGGVR	1451.81	726.915	Serine hydroxymethyltransferase, cytosolic	SHM2	Saccharomyces cerevisiae (strain ATCC 204508 / S288c) (Baker's yeast)	GLYC_YEAST		x					----
GTPLSNKYSEGYPGAR	1695.82	848.921	Serine hydroxymethyltransferase, cytosolic	SHM2	Saccharomyces cerevisiae (strain ATCC 204508 / S288c) (Baker's yeast)	GLYC_YEAST		x					----
PGGPGGAGGAGGFPGGAGG	1855.82	677.811	Protein SIS1	SIS1	Saccharomyces cerevisiae (strain ATCC 204508 / S288c) (Baker's yeast)	SIS1_YEAST		x					--++
GDAGVSGVVKF	1034.54	518.28	Superoxide dismutase [Cu-Zn]	SOD1	Saccharomyces cerevisiae (strain ATCC 204508 / S288c) (Baker's yeast)	SODC_YEAST		x					--+-
VVIHAGQDDLGKGDTEESL	1981.96	661.663	Superoxide dismutase [Cu-Zn]	SOD1	Saccharomyces cerevisiae (strain ATCC 204508 / S288c) (Baker's yeast)	SODC_YEAST		x					+---
SVVIHAGQDDLGKGDTEESL	2068.99	1035.51	Superoxide dismutase [Cu-Zn]	SOD1	Saccharomyces cerevisiae (strain ATCC 204508 / S288c) (Baker's yeast)	SODC_YEAST		x					----
VVIHAGQDDLGKGDTEESLK	2110.05	704.36	Superoxide dismutase [Cu-Zn]	SOD1	Saccharomyces cerevisiae (strain ATCC 204508 / S288c) (Baker's yeast)	SODC_YEAST		x					+---
SVVIHAGQDDLGKGDTEESLK	2197.09	733.375	Superoxide dismutase [Cu-Zn]	SOD1	Saccharomyces cerevisiae (strain ATCC 204508 / S288c) (Baker's yeast)	SODC_YEAST		x					----
IAGNSPNAERGF	1231.59	616.807	Superoxide dismutase [Cu-Zn]	SOD1	Saccharomyces cerevisiae (strain ATCC 204508 / S288c) (Baker's yeast)	SODC_YEAST		x	x	x			----
IAGNSPNAERGFHI	1481.74	494.923	Superoxide dismutase [Cu-Zn]	SOD1	Saccharomyces cerevisiae (strain ATCC 204508 / S288c) (Baker's yeast)	SODC_YEAST		x					----
GQDDLGKGDTEESLKTGNAGPRPA	2412.15	805.065	Superoxide dismutase [Cu-Zn]	SOD1	Saccharomyces cerevisiae (strain ATCC 204508 / S288c) (Baker's yeast)	SODC_YEAST		x					--+-
AGQDDLGKGDTEESLKTGNAGPRPA	2483.19	828.745	Superoxide dismutase [Cu-Zn]	SOD1	Saccharomyces cerevisiae (strain ATCC 204508 / S288c) (Baker's yeast)	SODC_YEAST		x	x	x			--+-
IGGGDGGVLRE	1028.53	515.272	Spermidine synthase	SPE3	Saccharomyces cerevisiae (strain ATCC 204508 / S288c) (Baker's yeast)	SPEE_YEAST	x	x	x	x			----
DVKEGRLPAEVEIPK	1678.93	560.652	Stationary phase protein 4	SPG4	Saccharomyces cerevisiae (strain ATCC 204508 / S288c) (Baker's yeast)	SPG4_YEAST		x					----
LPAEVEIPK	994.57	498.295	Stationary phase protein 4	SPG4	Saccharomyces cerevisiae (strain ATCC 204508 / S288c) (Baker's yeast)	SPG4_YEAST		x					----
GAPGGFPGGAPP	980.471	491.246	Heat shock protein SSA1	SSA1	Saccharomyces cerevisiae (strain ATCC 204508 / S288c) (Baker's yeast)	HSP71_YEAST		x					++++
TDTERLIGD	1018.49	510.258	Heat shock protein SSA1	SSA1	Saccharomyces cerevisiae (strain ATCC 204508 / S288c) (Baker's yeast)	HSP71_YEAST	x	x	x	x	x	x	----
GDTHLGGEDFD	1161.46	581.74	Heat shock protein SSA1	SSA1	Saccharomyces cerevisiae (strain ATCC 204508 / S288c) (Baker's yeast)	HSP71_YEAST	x						----
TAGDTHLGGEDF	1218.52	610.267	Heat shock protein SSA1	SSA1	Saccharomyces cerevisiae (strain ATCC 204508 / S288c) (Baker's yeast)	HSP71_YEAST		x					----
GAPGGAAGGAPGGFPGG	1253.58	627.8	Heat shock protein SSA1	SSA1	Saccharomyces cerevisiae (strain ATCC 204508 / S288c) (Baker's yeast)	HSP71_YEAST	x						--++
GAPGGFPGGAPPAPE	1277.6	639.813	Heat shock protein SSA1	SSA1	Saccharomyces cerevisiae (strain ATCC 204508 / S288c) (Baker's yeast)	HSP71_YEAST		x					----
GGAPGGAAGGAPGGFPGG	1310.6	656.312	Heat shock protein SSA1	SSA1	Saccharomyces cerevisiae (strain ATCC 204508 / S288c) (Baker's yeast)	HSP71_YEAST	x						--++
GGAPGGFPGGAPPAPE	1334.63	668.324	Heat shock protein SSA1	SSA1	Saccharomyces cerevisiae (strain ATCC 204508 / S288c) (Baker's yeast)	HSP71_YEAST		x					----
GDTHLGGEDFDNR	1431.6	478.21	Heat shock protein SSA1	SSA1	Saccharomyces cerevisiae (strain ATCC 204508 / S288c) (Baker's yeast)	HSP71_YEAST	x	x	x	x	x		----
IDGGEGKEELFRS	1435.69	718.858	Heat shock protein SSA1	SSA1	Saccharomyces cerevisiae (strain ATCC 204508 / S288c) (Baker's yeast)	HSP71_YEAST		x					--+-
GAPGGAAGGAPGGFPGGAPP	1518.72	760.373	Heat shock protein SSA1	SSA1	Saccharomyces cerevisiae (strain ATCC 204508 / S288c) (Baker's yeast)	HSP71_YEAST	x	x	x				--++
GDTHLGGEDFDNRL	1544.69	773.354	Heat shock protein SSA1	SSA1	Saccharomyces cerevisiae (strain ATCC 204508 / S288c) (Baker's yeast)	HSP71_YEAST		x					----
GGAPGGAAGGAPGGFPGGAPP	1575.74	788.884	Heat shock protein SSA1	SSA1	Saccharomyces cerevisiae (strain ATCC 204508 / S288c) (Baker's yeast)	HSP71_YEAST	x	x					-+++
TAGDTHLGGEDFDNR	1603.69	802.856	Heat shock protein SSA1	SSA1	Saccharomyces cerevisiae (strain ATCC 204508 / S288c) (Baker's yeast)	HSP71_YEAST	x	x	x	x	x	x	----
THLGGEDFDNR	1603.69	420.893	Heat shock protein SSA1	SSA1	Saccharomyces cerevisiae (strain ATCC 204508 / S288c) (Baker's yeast)	HSP71_YEAST	x		x	x	x	x	----
TAGDTHLGGEDFDNRL	1716.77	859.397	Heat shock protein SSA1	SSA1	Saccharomyces cerevisiae (strain ATCC 204508 / S288c) (Baker's yeast)	HSP71_YEAST		x					----
THLGGEDFDNRLVNH	1722.81	575.28	Heat shock protein SSA1	SSA1	Saccharomyces cerevisiae (strain ATCC 204508 / S288c) (Baker's yeast)	HSP71_YEAST		x					----
GAPGGFPGGAPPAPEAEGPT	1732.81	867.412	Heat shock protein SSA1	SSA1	Saccharomyces cerevisiae (strain ATCC 204508 / S288c) (Baker's yeast)	HSP71_YEAST		x					----
APGGAAGGAPGGFPGGAPPAPE	1758.83	880.431	Heat shock protein SSA1	SSA1	Saccharomyces cerevisiae (strain ATCC 204508 / S288c) (Baker's yeast)	HSP71_YEAST		x					-+-+
GAPGGAAGGAPGGFPGGAPPAPE	1815.85	908.94	Heat shock protein SSA1	SSA1	Saccharomyces cerevisiae (strain ATCC 204508 / S288c) (Baker's yeast)	HSP71_YEAST		x	x	x			-+++
AGGAPGGFPGGAPPAPEAEGPT	1860.86	931.448	Heat shock protein SSA1	SSA1	Saccharomyces cerevisiae (strain ATCC 204508 / S288c) (Baker's yeast)	HSP71_YEAST		x					----
GGAPGGAAGGAPGGFPGGAPPAPE	1872.88	937.451	Heat shock protein SSA1	SSA1	Saccharomyces cerevisiae (strain ATCC 204508 / S288c) (Baker's yeast)	HSP71_YEAST		x					-+++
GDTHLGGEDFDNRLVNH	1894.86	632.629	Heat shock protein SSA1	SSA1	Saccharomyces cerevisiae (strain ATCC 204508 / S288c) (Baker's yeast)	HSP71_YEAST		x					----
TISEAGDKLEQADKDTVT	1919.93	640.988	Heat shock protein SSA1	SSA1	Saccharomyces cerevisiae (strain ATCC 204508 / S288c) (Baker's yeast)	HSP71_YEAST		x					+---
GAPGGFPGGAPPAPEAEGPTVE	1960.92	981.485	Heat shock protein SSA1	SSA1	Saccharomyces cerevisiae (strain ATCC 204508 / S288c) (Baker's yeast)	HSP71_YEAST		x					----
AGDTHLGGEDFDNRLVNH	1965.89	492.483	Heat shock protein SSA1	SSA1	Saccharomyces cerevisiae (strain ATCC 204508 / S288c) (Baker's yeast)	HSP71_YEAST		x					----
TISEAGDKLEQADKDTVTK	2048.03	513.016	Heat shock protein SSA1	SSA1	Saccharomyces cerevisiae (strain ATCC 204508 / S288c) (Baker's yeast)	HSP71_YEAST		x					----
ANDRVDIIANDQGNRTTPS	2055.99	1029.01	Heat shock protein SSA1	SSA1	Saccharomyces cerevisiae (strain ATCC 204508 / S288c) (Baker's yeast)	HSP71_YEAST		x					----
NTISEAGDKLEQADKDTVTK	2162.07	721.701	Heat shock protein SSA1	SSA1	Saccharomyces cerevisiae (strain ATCC 204508 / S288c) (Baker's yeast)	HSP71_YEAST		x					----
KNTISEAGDKLEQADKDTVTK	2290.17	573.551	Heat shock protein SSA1	SSA1	Saccharomyces cerevisiae (strain ATCC 204508 / S288c) (Baker's yeast)	HSP71_YEAST		x					----
NTISEAGDKLEQADKDTVTKK	2290.17	573.551	Heat shock protein SSA1	SSA1	Saccharomyces cerevisiae (strain ATCC 204508 / S288c) (Baker's yeast)	HSP71_YEAST		x					----
GGAPGGAAGGAPGGFPGGAPPAPEAEGPT	2328.08	1165.05	Heat shock protein SSA1	SSA1	Saccharomyces cerevisiae (strain ATCC 204508 / S288c) (Baker's yeast)	HSP71_YEAST		x					----
LKNTISEAGDKLEQADKDTVTKK	2531.34	633.847	Heat shock protein SSA1	SSA1	Saccharomyces cerevisiae (strain ATCC 204508 / S288c) (Baker's yeast)	HSP71_YEAST		x					----
TDTERLIGDAAKNQ	1530.76	511.267	Heat shock protein SSA1	SSA1	Saccharomyces cerevisiae (strain ATCC 204508 / S288c) (Baker's yeast)	HSP71_YEAST		x	x	x			----
TAGDTHLGGEDFDNRLVNH	2066.94	689.99	Heat shock protein SSA1	SSA1	Saccharomyces cerevisiae (strain ATCC 204508 / S288c) (Baker's yeast)	HSP71_YEAST		x					----
GAPGGAAGGAPGGFPGGAPPAPEAEGPT	2328.08	1136.54	Heat shock protein SSA1	SSA1	Saccharomyces cerevisiae (strain ATCC 204508 / S288c) (Baker's yeast)	HSP71_YEAST		x	x	x			----
KNTISEAGDKLEQADKDTVTKK	2418.26	807.095	Heat shock protein SSA1	SSA1	Saccharomyces cerevisiae (strain ATCC 204508 / S288c) (Baker's yeast)	HSP71_YEAST		x					----
IDVDGKPQIQ	1111.59	556.803	Heat shock protein SSA1/2	SSA1/2	Saccharomyces cerevisiae (strain ATCC 204508 / S288c) (Baker's yeast)	HSP71_YEAST/HSP72_YEAST	x	x		x			----
ILTGDESSKTQDL	1405.69	703.856	Heat shock protein SSA1/2	SSA1/2	Saccharomyces cerevisiae (strain ATCC 204508 / S288c) (Baker's yeast)	HSP71_YEAST/HSP72_YEAST		x					----
YFNGKEPNRSINPDEA	1849.86	925.947	Heat shock protein SSA1/2	SSA1/2	Saccharomyces cerevisiae (strain ATCC 204508 / S288c) (Baker's yeast)	HSP71_YEAST/HSP72_YEAST		x					----
TDYFNGKEPNRSINPD	1865.85	933.937	Heat shock protein SSA1/2	SSA1/2	Saccharomyces cerevisiae (strain ATCC 204508 / S288c) (Baker's yeast)	HSP71_YEAST/HSP72_YEAST		x					----
TDYFNGKEPNRSINPDE	1994.9	998.459	Heat shock protein SSA1/2	SSA1/2	Saccharomyces cerevisiae (strain ATCC 204508 / S288c) (Baker's yeast)	HSP71_YEAST/ HSP72_YEAST		x					----
TDYFNGKEPNRSINPDEA	2065.93	1033.98	Heat shock protein SSA1/2	SSA1/2	Saccharomyces cerevisiae (strain ATCC 204508 / S288c) (Baker's yeast)	HSP71_YEAST/ HSP72_YEAST		x					----
VTDYFNGKEPNRSINPDE	2093.97	1047.99	Heat shock protein SSA1/2	SSA1/2	Saccharomyces cerevisiae (strain ATCC 204508 / S288c) (Baker's yeast)	HSP71_YEAST/ HSP72_YEAST		x					----
VTDYFNGKEPNRSINPDEA	2165	722.678	Heat shock protein SSA1/2	SSA1/2	Saccharomyces cerevisiae (strain ATCC 204508 / S288c) (Baker's yeast)	HSP71_YEAST/HSP72_YEAST		x					----
TDTERLIGDAAKNQA	1601.8	534.941	Heat shock protein SSA1/2/3/4	SSA1/2/3/4	Saccharomyces cerevisiae (strain ATCC 204508 / S288c) (Baker's yeast)	HSP71_YEAST/HSP72_YEAST/ HSP73_YEAST/ HSP74_YEAST		x					----
GAPEGAAPGGFPGGAPPAPE	1702.8	852.41	Heat shock protein SSA2	SSA2	Saccharomyces cerevisiae (strain ATCC 204508 / S288c) (Baker's yeast)	HSP72_YEAST		x					---+
NVLIFDLGGGTFDVSLLTIEEGIFEVK	2924.54	975.858	Probable heat shock protein ssa2	ssa2	Schizosaccharomyces pombe (strain 972 / ATCC 24843) (Fission yeast)	HSP72_SCHPO	x	x	x	x	x	x	++-+
TPEERLIGDAAKNQ	1540.78	514.603	Ribosome-associated molecular chaperone SSB1	SSB1	Saccharomyces cerevisiae (strain ATCC 204508 / S288c) (Baker's yeast)	SSB1_YEAST		x					----
VAFTPEERLIGDAAKNQ	1857.96	929.991	Ribosome-associated molecular chaperone SSB1	SSB1	Saccharomyces cerevisiae (strain ATCC 204508 / S288c) (Baker's yeast)	SSB1_YEAST		x					----
SGNTHLGGQDFDTNL	1574.7	788.36	Ribosome-associated molecular chaperone SSB1/2	SSB1 /2	Saccharomyces cerevisiae (strain ATCC 204508 / S288c) (Baker's yeast)	SSB1_YEAST/SSB2_YEAST		x					----
IVVPRNTTVPT	1195.69	598.857	Ribosome-associated molecular chaperone SSB1/2	SSB1/2	Saccharomyces cerevisiae (strain ATCC 204508 / S288c) (Baker's yeast)	SSB1_YEAST/SSB2_YEAST		x					----
SIEQTVTDPVLSSK	1502.78	752.403	Ribosome-associated molecular chaperone SSB1/2	SSB1/2	Saccharomyces cerevisiae (strain ATCC 204508 / S288c) (Baker's yeast)	SSB1_YEAST/SSB2_YEAST		x					----
SLFDGEDFESSLTRA	1672.76	837.391	Ribosome-associated molecular chaperone SSB1/2	SSB1/2	Saccharomyces cerevisiae (strain ATCC 204508 / S288c) (Baker's yeast)	SSB1_YEAST/SSB2_YEAST		x					----
EGKVPKIIENAEGSRTTPS	2012.05	1007.03	Import motor subunit, mitochondrial, EC 3.6.4.10	SSC1	Saccharomyces cerevisiae (strain ATCC 204508 / S288c) (Baker's yeast)	HSP77_YEAST		x					----
VDVIANPDGERAIPS	1551.79	776.906	Ribosome-associated complex subunit SSZ1	SSZ1	Saccharomyces cerevisiae (strain ATCC 204508 / S288c) (Baker's yeast)	SSZ1_YEAST		x					----
THWQDEPVAIAPK	1490.75	746.39	Invertase 1/4	SUC1/4	Saccharomyces cerevisiae (Baker's yeast)	INV1_YEASX/ INV4_YEASX		x					----
IEVPTEQDPSKSY	1491.71	746.865	Invertase 2	SUC2	Saccharomyces cerevisiae (strain ATCC 204508 / S288c) (Baker's yeast)	INV2_YEAST		x					----
SDDLTHWEDEPIAIAPK	1935.92	968.973	Saccharase	SUC2	Saccharomyces cerevisiae (Baker's yeast)	D5MS21_YEASX		x					----
GVNEEKYTSDLKI	1494.76	748.389	Glyceraldehyde-3-phosphate dehydrogenase 2/3	TDH 2/3	Saccharomyces cerevisiae (strain ATCC 204508 / S288c) (Baker's yeast)	G3P2_YEAST/ G3P3_YEAST		x					----
FKYDSTHGRYAGEVSHDDK	2211	553.762	Glyceraldehyde-3-phosphate dehydrogenase 2/3	TDH 2/3	Saccharomyces cerevisiae (strain ATCC 204508 / S288c) (Baker's yeast)	G3P2_YEAST/ G3P3_YEAST		x					----
VSSDFLGDTHA	1147.51	574.768	Glyceraldehyde-3-phosphate dehydrogenase 1	TDH1	Saccharomyces cerevisiae (strain ATCC 204508 / S288c) (Baker's yeast)	G3P1_YEAST		x					----
VVSSDFLGDTHA	1246.58	624.302	Glyceraldehyde-3-phosphate dehydrogenase 1	TDH1	Saccharomyces cerevisiae (strain ATCC 204508 / S288c) (Baker's yeast)	G3P1_YEAST		x					----
KGVLGYTED	980.481	491.25	Glyceraldehyde-3-phosphate dehydrogenase 1/2/3	TDH1/2/3	Saccharomyces cerevisiae (strain ATCC 204508 / S288c) (Baker's yeast)	G3P1_YEAST/G3P2_YEAST/ G3P3_YEAST	x						----
VGKVLPELQG	1166.7	520.314	Glyceraldehyde-3-phosphate dehydrogenase 1/2/3	TDH1/2/3	Saccharomyces cerevisiae (strain ATCC 204508 / S288c) (Baker's yeast)	G3P1_YEAST/G3P2_YEAST/ G3P3_YEAST		x					--+-
VDGPSHKDWRG	1252.59	418.539	Glyceraldehyde-3-phosphate dehydrogenase 1/3	TDH1/2/3	Saccharomyces cerevisiae (strain ATCC 204508 / S288c) (Baker's yeast)	G3P1/2/3_YEAST	x						----
GIEEGLMTTVHS	1272.6	637.311	Glyceraldehyde-3-phosphate dehydrogenase 1/2/3	TDH1/2/3	Saccharomyces cerevisiae (strain ATCC 204508 / S288c) (Baker's yeast)	G3P1_YEAST/G3P2_YEAST/ G3P3_YEAST		x					----
VGKVLPELQGKL	1279.79	640.904	Glyceraldehyde-3-phosphate dehydrogenase 1/2/3	TDH1/2/3	Saccharomyces cerevisiae (strain ATCC 204508 / S288c) (Baker's yeast)	G3P1_YEAST/G3P2_YEAST/ G3P3_YEAST		x					+-++
GKVLPELQGKLTG	1338.79	670.404	Glyceraldehyde-3-phosphate dehydrogenase 1/2/3	TDH1/2/3	Saccharomyces cerevisiae (strain ATCC 204508 / S288c) (Baker's yeast)	G3P1_YEAST/G3P2_YEAST/ G3P3_YEAST		x					--+-
AKVINDAFGIEEG	1361.68	681.852	Glyceraldehyde-3-phosphate dehydrogenase 1/2/3	TDH1/2/3	Saccharomyces cerevisiae (strain ATCC 204508 / S288c) (Baker's yeast)	G3P1_YEAST/G3P2_YEAST/ G3P3_YEAST		x					----
VDGPSHKDWRGGRTA	1637.8	410.459	Glyceraldehyde-3-phosphate dehydrogenase 1/2/3	TDH1/2/3	Saccharomyces cerevisiae (strain ATCC 204508 / S288c) (Baker's yeast)	G3P1_YEAST/G3P2_YEAST/ G3P3_YEAST		x					----
TVDGPSHKDWRGGRTA	1738.85	580.628	Glyceraldehyde-3-phosphate dehydrogenase 1/2/3	TDH1/2/3	Saccharomyces cerevisiae (strain ATCC 204508 / S288c) (Baker's yeast)	G3P1_YEAST/G3P2_YEAST/ G3P3_YEAST		x					----
STGAAKAVGKVLPELQGK	1753.01	585.347	Glyceraldehyde-3-phosphate dehydrogenase 1/2/3	TDH1/2/3	Saccharomyces cerevisiae (strain ATCC 204508 / S288c) (Baker's yeast)	G3P1_YEAST/G3P2_YEAST/ G3P3_YEAST		x					--++
TVDGPSHKDWRGGRTASGN	1996.95	500.245	Glyceraldehyde-3-phosphate dehydrogenase 1/2/3	TDH1/2/3	Saccharomyces cerevisiae (strain ATCC 204508 / S288c) (Baker's yeast)	G3P1_YEAST/G3P2_YEAST/ G3P3_YEAST		x					----
VDGPSHKDWRGGRTASGNI	2008.98	670.673	Glyceraldehyde-3-phosphate dehydrogenase 1/2/3	TDH1/2/3	Saccharomyces cerevisiae (strain ATCC 204508 / S288c) (Baker's yeast)	G3P1_YEAST/G3P2_YEAST/ G3P3_YEAST		x					----
DWRGGRTASGNIIPSSTGAAK	2101.07	701.366	Glyceraldehyde-3-phosphate dehydrogenase 1/2/3	TDH1/2/3	Saccharomyces cerevisiae (strain ATCC 204508 / S288c) (Baker's yeast)	G3P1_YEAST/G3P2_YEAST/ G3P3_YEAST		x					-+++
STGVFKELDTAQKHIDAGAK	2115.1	529.783	Glyceraldehyde-3-phosphate dehydrogenase 1/2/3	TDH1/2/3	Saccharomyces cerevisiae (strain ATCC 204508 / S288c) (Baker's yeast)	G3P1_YEAST/G3P2_YEAST/ G3P3_YEAST		x					----
STGVFKELDTAQKHIDAGAKK	2243.19	561.808	Glyceraldehyde-3-phosphate dehydrogenase 1/2/3	TDH1/2/3	Saccharomyces cerevisiae (strain ATCC 204508 / S288c) (Baker's yeast)	G3P1_YEAST/G3P2_YEAST/ G3P3_YEAST		x					----
VDGPSHKDWRGGRTASGNIIPS	2306.15	769.725	Glyceraldehyde-3-phosphate dehydrogenase 1/2/3	TDH1/2/3	Saccharomyces cerevisiae (strain ATCC 204508 / S288c) (Baker's yeast)	G3P1_YEAST/G3P2_YEAST/ G3P3_YEAST		x					---+
TVDGPSHKDWRGGRTASGNIIPSSTGAAK	2922.47	731.631	Glyceraldehyde-3-phosphate dehydrogenase 1/2/3	TDH1/2/3	Saccharomyces cerevisiae (strain ATCC 204508 / S288c) (Baker's yeast)	G3P1_YEAST/G3P2_YEAST/ G3P3_YEAST		x					----
TVDGPSHKDWRGGRTASGNIIPSSTGAAKA	2993.51	749.393	Glyceraldehyde-3-phosphate dehydrogenase 1/2/3	TDH1/2/3	Saccharomyces cerevisiae (strain ATCC 204508 / S288c) (Baker's yeast)	G3P1_YEAST/G3P2_YEAST/ G3P3_YEAST		x					--+-
TQKTVDGPSHKDWRGGRTASGNIIPSSTGAAK	3279.67	820.933	Glyceraldehyde-3-phosphate dehydrogenase 1/2/3	TDH1/2/3	Saccharomyces cerevisiae (strain ATCC 204508 / S288c) (Baker's yeast)	G3P1_YEAST/G3P2_YEAST/ G3P3_YEAST		x					----
TATQKTVDGPSHKDWRGGRTASGNIIPSSTGAAK	3451.76	863.958	Glyceraldehyde-3-phosphate dehydrogenase 1/2/3	TDH1/2/3	Saccharomyces cerevisiae (strain ATCC 204508 / S288c) (Baker's yeast)	G3P1_YEAST/G3P2_YEAST/ G3P3_YEAST		x					----
GKVLPELQGKL	1180.72	591.37	Glyceraldehyde-3-phosphate dehydrogenase 1/2/3	TDH1/2/3	Saccharomyces cerevisiae (strain ATCC 204508 / S288c) (Baker's yeast)	G3P1_YEAST/G3P2_YEAST/G3P3_YEAST		x					--+-
DTAQKHIDAGAK	1253.64	418.884	Glyceraldehyde-3-phosphate dehydrogenase 1/2/3	TDH1/2/3	Saccharomyces cerevisiae (strain ATCC 204508 / S288c) (Baker's yeast)	G3P1_YEAST/G3P2_YEAST/G3P3_YEAST	x	x	x	x	x		----
TVDGPSHKDWRGGRTASGNII	2223.11	742.046	Glyceraldehyde-3-phosphate dehydrogenase 1/2/3	TDH1/2/3	Saccharomyces cerevisiae (strain ATCC 204508 / S288c) (Baker's yeast)	G3P1_YEAST/G3P2_YEAST/G3P3_YEAST		x					----
DASAGIQLSPKF	1232.64	617.331	Glyceraldehyde-3-phosphate dehydrogenase 1/3	TDH1/3	Saccharomyces cerevisiae (strain ATCC 204508 / S288c) (Baker's yeast)	G3P1_YEAST/ G3P3_YEAST		x					--+-
VSWYDNEYGYSTR	1266.52	820.356	Glyceraldehyde-3-phosphate dehydrogenase 2/3	TDH2/3	Saccharomyces cerevisiae (strain ATCC 204508 / S288c) (Baker's yeast)	G3P2_YEAST/G3P3_YEAST				x			----
YDNEYGYSTR	1266.52	634.267	Glyceraldehyde-3-phosphate dehydrogenase 2/3	TDH2/3	Saccharomyces cerevisiae (strain ATCC 204508 / S288c) (Baker's yeast)	G3P2_YEAST/G3P3_YEAST		x	x	x	x		+---
KVVITAPSSTAPM	1300.71	651.363	Glyceraldehyde-3-phosphate dehydrogenase 2/3	TDH2/3	Saccharomyces cerevisiae (strain ATCC 204508 / S288c) (Baker's yeast)	G3P2_YEAST/G3P3_YEAST		x					----
TVDGPSHKDWRG	1353.64	677.83	Glyceraldehyde-3-phosphate dehydrogenase 2/3	TDH2/3	Saccharomyces cerevisiae (strain ATCC 204508 / S288c) (Baker's yeast)	G3P2_YEAST/ G3P3_YEAST	x						----
AEGKLKGVLGYTE	1363.73	682.879	Glyceraldehyde-3-phosphate dehydrogenase 2/3	TDH2/3	Saccharomyces cerevisiae (strain ATCC 204508 / S288c) (Baker's yeast)	G3P2_YEAST/G3P3_YEAST		x					----
AEGKLKGVLGYTED	1478.76	740.392	Glyceraldehyde-3-phosphate dehydrogenase 2/3	TDH2/3	Saccharomyces cerevisiae (strain ATCC 204508 / S288c) (Baker's yeast)	G3P2_YEAST/G3P3_YEAST		x					----
THGRYAGEVSHDDKHI	1820.86	456.222	Glyceraldehyde-3-phosphate dehydrogenase 2/3	TDH2/3	Saccharomyces cerevisiae (strain ATCC 204508 / S288c) (Baker's yeast)	G3P2_YEAST/G3P3_YEAST		x					----
DSTHGRYAGEVSHDDKHI	2022.91	506.739	Glyceraldehyde-3-phosphate dehydrogenase 2/3	TDH2/3	Saccharomyces cerevisiae (strain ATCC 204508 / S288c) (Baker's yeast)	G3P2_YEAST/G3P3_YEAST		x					----
TVDGPSHKDWRGGRTASGNIIPS	2407.2	1204.61	Glyceraldehyde-3-phosphate dehydrogenase 2/3	TDH2/3	Saccharomyces cerevisiae (strain ATCC 204508 / S288c) (Baker's yeast)	G3P2_YEAST/G3P3_YEAST		x					----
FKYDSTHGRYAGEVSHDDKHI	2461.14	821.393	Glyceraldehyde-3-phosphate dehydrogenase 2/3	TDH2/3	Saccharomyces cerevisiae (strain ATCC 204508 / S288c) (Baker's yeast)	G3P2_YEAST/G3P3_YEAST		x					----
TQKTVDGPSHKDWRGGRTASGNIIPS	2764.4	922.483	Glyceraldehyde-3-phosphate dehydrogenase 2/3	TDH2/3	Saccharomyces cerevisiae (strain ATCC 204508 / S288c) (Baker's yeast)	G3P2_YEAST/G3P3_YEAST		x					----
FKYDSTHGRYAGE	1529.69	510.906	Glyceraldehyde-3-phosphate dehydrogenase 2/3	TDH2/3	Saccharomyces cerevisiae (strain ATCC 204508 / S288c) (Baker's yeast)	G3P2_YEAST/G3P3_YEAST		x					----
AEGKLKGVLGYTEDA	1549.8	775.911	Glyceraldehyde-3-phosphate dehydrogenase 2/3	TDH2/3	Saccharomyces cerevisiae (strain ATCC 204508 / S288c) (Baker's yeast)	G3P2_YEAST/ G3P3_YEAST		x					----
STHGRYAGEVSHDDKHI	1907.89	636.971	Glyceraldehyde-3-phosphate dehydrogenase 2/3	TDH2/3	Saccharomyces cerevisiae (strain ATCC 204508 / S288c) (Baker's yeast)	G3P2_YEAST/ G3P3_YEAST		x					----
FKYDSTHGRYAGEVSHDD	2082.9	695.318	Glyceraldehyde-3-phosphate dehydrogenase 2/3	TDH2/3	Saccharomyces cerevisiae (strain ATCC 204508 / S288c) (Baker's yeast)	G3P2_YEAST/ G3P3_YEAST		x					----
TVDGPSHKDWRGGRTASGNI	2110.03	704.356	Glyceraldehyde-3-phosphate dehydrogenase 2/3	TDH2/3	Saccharomyces cerevisiae (strain ATCC 204508 / S288c) (Baker's yeast)	G3P2_YEAST/ G3P3_YEAST		x					----
DKYTSDLKI	1081.57	541.794	Glyceraldehyde-3-phosphate dehydrogenase 2	TDH3	Saccharomyces cerevisiae (strain YJM789) (Baker's yeast)	A6ZUK2_YEAS7		x					+---
LGDSHSSIFDA	1147.51	574.768	Glyceraldehyde-3-phosphate dehydrogenase 3	TDH3	Saccharomyces cerevisiae (strain ATCC 204508 / S288c) (Baker's yeast)	G3P3_YEAST		x					+---
RDPANLPWGSS	1198.57	600.297	Glyceraldehyde-3-phosphate dehydrogenase 3	TDH3	Saccharomyces cerevisiae (strain ATCC 204508 / S288c) (Baker's yeast)	G3P3_YEAST	x	x	x	x	x	x	----
EDKYTSDLKI	1210.61	606.314	Glyceraldehyde-3-phosphate dehydrogenase 2	TDH3	Saccharomyces cerevisiae (strain YJM789) (Baker's yeast)	A6ZUK2_YEAS7		x					----
VNEDKYTSDLKI	1423.72	712.871	Glyceraldehyde-3-phosphate dehydrogenase	TDH3	Saccharomyces cerevisiae (strain YJM789) (Baker's yeast)	A6ZUK2_YEAS7		x					----
ERDPANLPWGSSN	1441.66	721.842	Glyceraldehyde-3-phosphate dehydrogenase 3	TDH3	Saccharomyces cerevisiae (strain ATCC 204508 / S288c) (Baker's yeast)	G3P3_YEAST	x	x	x	x			----
QERDPANLPWGSS	1455.67	728.85	Glyceraldehyde-3-phosphate dehydrogenase 3	TDH3	Saccharomyces cerevisiae (strain ATCC 204508 / S288c) (Baker's yeast)	G3P3_YEAST		x					----
RDPANLPWGSSNVD	1526.71	764.367	Glyceraldehyde-3-phosphate dehydrogenase 3	TDH3	Saccharomyces cerevisiae (strain ATCC 204508 / S288c) (Baker's yeast)	G3P3_YEAST		x		x			----
LGDSHSSIFDASAGIQ	1603.75	802.887	Glyceraldehyde-3-phosphate dehydrogenase 3	TDH3	Saccharomyces cerevisiae (strain ATCC 204508 / S288c) (Baker's yeast)	G3P3_YEAST		x					+---
ERDPANLPWGSSNVD	1655.75	828.888	Glyceraldehyde-3-phosphate dehydrogenase 3	TDH3	Saccharomyces cerevisiae (strain ATCC 204508 / S288c) (Baker's yeast)	G3P3_YEAST		x					----
QERDPANLPWGSSNV	1668.79	835.405	Glyceraldehyde-3-phosphate dehydrogenase 3	TDH3	Saccharomyces cerevisiae (strain ATCC 204508 / S288c) (Baker's yeast)	G3P3_YEAST		x					----
TVKLDKETTYDEIK	1681.88	841.947	Glyceraldehyde-3-phosphate dehydrogenase	TDH3	Saccharomyces cerevisiae (strain YJM789) (Baker's yeast)	A6ZUK2_YEAS7		x	x				----
DKETTYDEIKKVVK	1694.91	565.981	Glyceraldehyde-3-phosphate dehydrogenase	TDH3	Saccharomyces cerevisiae (strain YJM789) (Baker's yeast)	A6ZUK2_YEAS7		x					----
VKLDKETTYDEIKK	1708.92	428.242	Glyceraldehyde-3-phosphate dehydrogenase	TDH3	Saccharomyces cerevisiae (strain YJM789) (Baker's yeast)	A6ZUK2_YEAS7		x					----
DKETTYDEIKKVVKA	1765.95	883.984	Glyceraldehyde-3-phosphate dehydrogenase	TDH3	Saccharomyces cerevisiae (strain YJM789) (Baker's yeast)	A6ZUK2_YEAS7		x					----
TVKLDKETTYDEIKK	1809.97	604.337	Glyceraldehyde-3-phosphate dehydrogenase	TDH3	Saccharomyces cerevisiae (strain YJM789) (Baker's yeast)	A6ZUK2_YEAS7		x					----
QERDPANLPWGSSNVDI	1896.9	949.463	Glyceraldehyde-3-phosphate dehydrogenase 3	TDH3	Saccharomyces cerevisiae (strain ATCC 204508 / S288c) (Baker's yeast)	G3P3_YEAST		x					----
DSTHGRYAGEVSHDDKHIIVDGK	2535.21	634.817	Glyceraldehyde-3-phosphate dehydrogenase 3	TDH3	Saccharomyces cerevisiae (strain ATCC 204508 / S288c) (Baker's yeast)	G3P3_YEAST		x					----
YDSTHGRYAGEVSHDDKHIIVDGK	2698.27	900.44	Glyceraldehyde-3-phosphate dehydrogenase 3	TDH3	Saccharomyces cerevisiae (strain ATCC 204508 / S288c) (Baker's yeast)	G3P3_YEAST		x					----
KYDSTHGRYAGEVSHDDKHIIVDGK	2826.37	707.601	Glyceraldehyde-3-phosphate dehydrogenase 3	TDH3	Saccharomyces cerevisiae (strain ATCC 204508 / S288c) (Baker's yeast)	G3P3_YEAST		x					----
FKYDSTHGRYAGEVSHDDKHIIVDGK	2973.44	992.16	Glyceraldehyde-3-phosphate dehydrogenase 3	TDH3	Saccharomyces cerevisiae (strain ATCC 204508 / S288c) (Baker's yeast)	G3P3_YEAST		x					----
PANLPWGSSN	1041.49	521.754	Glyceraldehyde-3-phosphate dehydrogenase 3	TDH3	Saccharomyces cerevisiae (strain ATCC 204508 / S288c) (Baker's yeast)	G3P3_YEAST	x	x	x		x		----
TVKLDKETTYDEIKKVVK	2136.2	535.061	Glyceraldehyde-3-phosphate dehydrogenase	TDH3	Saccharomyces cerevisiae (strain YJM789) (Baker's yeast)	A6ZUK2_YEAS7		x					----
STHGRYAGEVSHDDKHIIVDGK	2420.18	485.048	Glyceraldehyde-3-phosphate dehydrogenase 3	TDH3	Saccharomyces cerevisiae (strain ATCC 204508 / S288c) (Baker's yeast)	G3P3_YEAST		x					----
IGGIGTVPVGR	1024.6	513.311	Elongation factor 1-alpha	TEF1 /2	Saccharomyces cerevisiae (strain ATCC 204508 / S288c) (Baker's yeast)	EF1A_YEAST	x	x		x	x		--+-
IDAPGHRDFIKN	1381.71	691.868	Elongation factor 1-alpha	TEF1 /2	Saccharomyces cerevisiae (strain ATCC 204508 / S288c) (Baker's yeast)	EF1A_YEAST		x					--+-
IGTVPVGRVETGVIKPG	1677.98	840.001	Elongation factor 1-alpha	TEF1 /2	Saccharomyces cerevisiae (strain ATCC 204508 / S288c) (Baker's yeast)	EF1A_YEAST		x					-++-
PSRPTDKPLRLPLQD	1731.96	578.332	Elongation factor 1-alpha	TEF1 /2	Saccharomyces cerevisiae (strain ATCC 204508 / S288c) (Baker's yeast)	EF1A_YEAST		x					----
GIGTVPVGRVETGVIKPG	1735	868.51	Elongation factor 1-alpha	TEF1 /2	Saccharomyces cerevisiae (strain ATCC 204508 / S288c) (Baker's yeast)	EF1A_YEAST		x					-++-
VVVIGHVDSGKSTTTGHL	1805.96	903.992	Elongation factor 1-alpha	TEF1 /2	Saccharomyces cerevisiae (strain ATCC 204508 / S288c) (Baker's yeast)	EF1A_YEAST		x					----
IDAIEQPSRPTDKPLRL	1948.07	650.369	Elongation factor 1-alpha	TEF1 /2	Saccharomyces cerevisiae (strain ATCC 204508 / S288c) (Baker's yeast)	EF1A_YEAST		x					----
IIAGGVGEFEAGISKDGQTREHA	2341.17	586.302	Elongation factor 1-alpha	TEF1 /2	Saccharomyces cerevisiae (strain ATCC 204508 / S288c) (Baker's yeast)	EF1A_YEAST		x					-++-
IEQPSRPT	926.482	464.253	Elongation factor 1-alpha	TEF1/2	Saccharomyces cerevisiae (strain ATCC 204508 / S288c) (Baker's yeast)	EF1A_YEAST		x					----
GIGTVPVGRV	953.566	477.793	Elongation factor 1-alpha, EF-1-alpha	TEF1/2	Saccharomyces cerevisiae (strain ATCC 204508 / S288c) (Baker's yeast)	EF1A_YEAST		x					-++-
GIGTVPVGRVET	1183.66	592.838	Elongation factor 1-alpha	TEF1/2	Saccharomyces cerevisiae (strain ATCC 204508 / S288c) (Baker's yeast)	EF1A_YEAST	x	x				x	----
IDAIEQPSRPT	1225.63	613.827	Elongation factor 1-alpha	TEF1/2	Saccharomyces cerevisiae (strain ATCC 204508 / S288c) (Baker's yeast)	EF1A_YEAST	x	x		x			----
GIGTVPVGRVETG	1240.68	621.348	Elongation factor 1-alpha	TEF1/2	Saccharomyces cerevisiae (strain ATCC 204508 / S288c) (Baker's yeast)	EF1A_YEAST	x	x	x	x	x		----
IGGIGTVPVGRVE	1252.71	627.367	Elongation factor 1-alpha	TEF1/2	Saccharomyces cerevisiae (strain ATCC 204508 / S288c) (Baker's yeast)	EF1A_YEAST		x	x	x			-++-
GGIGTVPVGRVETG	1297.7	649.86	Elongation factor 1-alpha	TEF1/2	Saccharomyces cerevisiae (strain ATCC 204508 / S288c) (Baker's yeast)	EF1A_YEAST		x					--+-
NHPGQISAGYSPV	1325.64	663.829	Elongation factor 1-alpha	TEF1/2	Saccharomyces cerevisiae (strain ATCC 204508 / S288c) (Baker's yeast)	EF1A_YEAST		x					----
IGGIGTVPVGRVET	1353.76	677.892	Elongation factor 1-alpha	TEF1/2	Saccharomyces cerevisiae (strain ATCC 204508 / S288c) (Baker's yeast)	EF1A_YEAST	x	x	x		x		--+-
IEQPSRPTDKPL	1379.74	690.883	Elongation factor 1-alpha	TEF1/2	Saccharomyces cerevisiae (strain ATCC 204508 / S288c) (Baker's yeast)	EF1A_YEAST		x					----
KIGGIGTVPVGRVE	1380.81	691.416	Elongation factor 1-alpha	TEF1/2	Saccharomyces cerevisiae (strain ATCC 204508 / S288c) (Baker's yeast)	EF1A_YEAST		x					----
IDSPGHVDFSSEVT	1488.67	745.348	Elongation factor 1-alpha	TEF1/2	Saccharomyces cerevisiae (strain ATCC 204508 / S288c) (Baker's yeast)	EF1A_YEAST		x					----
TVPFVPISGWNGDN	1501.72	751.874	Elongation factor 1-alpha	TEF1/2	Saccharomyces cerevisiae (strain ATCC 204508 / S288c) (Baker's yeast)	EF1A_YEAST		x					----
KIGGIGTVPVGRVETG	1538.88	770.449	Elongation factor 1-alpha	TEF1/2	Saccharomyces cerevisiae (strain ATCC 204508 / S288c) (Baker's yeast)	EF1A_YEAST		x					+---
DRRSGKKLEDHPK	1564.84	392.217	Elongation factor 1-alpha	TEF1/2	Saccharomyces cerevisiae (strain ATCC 204508 / S288c) (Baker's yeast)	EF1A_YEAST		x					----
IEQPSRPTDKPLRL	1648.93	825.472	Elongation factor 1-alpha	TEF1/2	Saccharomyces cerevisiae (strain ATCC 204508 / S288c) (Baker's yeast)	EF1A_YEAST		x					----
IDAIEQPSRPTDKPL	1678.89	840.456	Elongation factor 1-alpha	TEF1/2	Saccharomyces cerevisiae (strain ATCC 204508 / S288c) (Baker's yeast)	EF1A_YEAST		x					----
GVGEFEAGISKDGQTREH	1915.9	639.643	Elongation factor 1-alpha	TEF1/2	Saccharomyces cerevisiae (strain ATCC 204508 / S288c) (Baker's yeast)	EF1A_YEAST		x					----
AIEQPSRPTDKPLRL	1948.07	574.332	Elongation factor 1-alpha	TEF1/2	Saccharomyces cerevisiae (strain ATCC 204508 / S288c) (Baker's yeast)	EF1A_YEAST		x					----
GGVGEFEAGISKDGQTREH	1972.92	494.241	Elongation factor 1-alpha	TEF1/2	Saccharomyces cerevisiae (strain ATCC 204508 / S288c) (Baker's yeast)	EF1A_YEAST		x					----
KIGGIGTVPVGRVETGVIKPG	2033.2	1017.61	Elongation factor 1-alpha	TEF1/2	Saccharomyces cerevisiae (strain ATCC 204508 / S288c) (Baker's yeast)	EF1A_YEAST		x					++++
GGVGEFEAGISKDGQTREHA	2043.96	1022.99	Elongation factor 1-alpha	TEF1/2	Saccharomyces cerevisiae (strain ATCC 204508 / S288c) (Baker's yeast)	EF1A_YEAST		x					--+-
AGGVGEFEAGISKDGQTREHA	2115	529.759	Elongation factor 1-alpha	TEF1/2	Saccharomyces cerevisiae (strain ATCC 204508 / S288c) (Baker's yeast)	EF1A_YEAST		x					----
GGVGEFEAGISKDGQTREHAL	2157.04	720.027	Elongation factor 1-alpha	TEF1/2	Saccharomyces cerevisiae (strain ATCC 204508 / S288c) (Baker's yeast)	EF1A_YEAST		x					--+-
AIEQPSRPTDKPLRLPLQD	2173.19	725.407	Elongation factor 1-alpha	TEF1/2	Saccharomyces cerevisiae (strain ATCC 204508 / S288c) (Baker's yeast)	EF1A_YEAST		x					----
IGGIGTVPVGRV	1123.67	562.846	Elongation factor 1-alpha	TEF1/2	Saccharomyces cerevisiae (strain ATCC 204508 / S288c) (Baker's yeast)	EF1A_YEAST		x	x				--++
PPTRPTDKPLRL	1389.81	464.267	Elongation factor 1-alpha 2	TEF2	Candida albicans (strain SC5314 / ATCC MYA-2876) (Yeast)	EF1A2_CANAL		x					----
DRPNWGYGTPATGVGK	1674.81	838.417	Carboxypeptidase Y inhibitor	TFS1	Saccharomyces cerevisiae (strain ATCC 204508 / S288c) (Baker's yeast)	CPYI_YEAST		x					----
YPTGRISPIQE	1259.65	630.836	Threonine synthase	THR4	Saccharomyces cerevisiae (strain ATCC 204508 / S288c) (Baker's yeast)	THRC_YEAST		x					----
IGVGEDGPTHQPI	1318.65	660.337	Transketolase 1	TKL1	Saccharomyces cerevisiae (strain ATCC 204508 / S288c) (Baker's yeast)	VPS1_YEAST		x					----
GSRTPGHPEFELPG	1479.71	740.867	Transketolase 1	TKL1	Saccharomyces cerevisiae (strain ATCC 204508 / S288c) (Baker's yeast)	TKT1_YEAST		x					----
HDSIGVGEDGPTHQPI	1657.77	553.6	Transketolase 1	TKL1	Saccharomyces cerevisiae (strain ATCC 204508 / S288c) (Baker's yeast)	TKT1_YEAST		x					----
THDSIGVGEDGPTHQPI	1758.82	880.419	Transketolase 1	TKL1	Saccharomyces cerevisiae (strain ATCC 204508 / S288c) (Baker's yeast)			x					----
LDEFGRSGKGPEI	1403.7	702.864	Transketolase 2	TKL2	Saccharomyces cerevisiae (strain ATCC 204508 / S288c) (Baker's yeast)	TKT2_YEAST		x					--+-
HDSIGLGEDGPTHQPI	1671.79	836.903	Transketolase 2	TKL2	Saccharomyces cerevisiae (strain ATCC 204508 / S288c) (Baker's yeast)	TKT2_YEAST		x					----
THDSIGLGEDGPTHQPI	1772.83	887.429	Transketolase 2	TKL2	Saccharomyces cerevisiae (strain ATCC 204508 / S288c) (Baker's yeast)	TKT2_YEAST		x					----
GYGKGNWGKPGDEIND	1705.77	853.889	Translation machinery-associated protein 10	TMA10	Saccharomyces cerevisiae (strain ATCC 204508 / S288c) (Baker's yeast)	TMA10_YEAST		x					----
GGYGKGNWGKPGDEIND	1762.79	882.404	Translation machinery-associated protein 10	TMA10	Saccharomyces cerevisiae (strain ATCC 204508 / S288c) (Baker's yeast)	TMA10_YEAST		x					--+-
TNPEEVPKFEKGAQTY	1836.89	919.458	Translationally-controlled tumor protein homolog	TMA19	Saccharomyces cerevisiae (strain ATCC 204508 / S288c) (Baker's yeast)	TCTP_YEAST		x					----
LQETNPEEVPKFEKGAQT	2044.01	1023.02	Translationally-controlled tumor protein homolog	TMA19	Saccharomyces cerevisiae (strain ATCC 204508 / S288c) (Baker's yeast)	TCTP_YEAST		x					----
LQETNPEEVPKFEKGAQTY	2207.07	1104.55	Translationally-controlled tumor protein homolog, TCTP	TMA19	Saccharomyces cerevisiae (strain ATCC 204508 / S288c) (Baker's yeast)	TCTP_YEAST		x					----
TPEDAQDIHA	1095.48	548.751	Triosephosphate isomerase	TPI1	Saccharomyces cerevisiae (strain ATCC 204508 / S288c) (Baker's yeast)	TPIS_YEAST	x	x	x	x	x		----
AGKTLDVVERQL	1327.75	664.884	Triosephosphate isomerase	TPI1	Saccharomyces cerevisiae (strain ATCC 204508 / S288c) (Baker's yeast)	TPIS_YEAST		x					----
LAATPEDAQDIHA	1350.64	676.329	Triosephosphate isomerase	TPI1	Saccharomyces cerevisiae (strain ATCC 204508 / S288c) (Baker's yeast)	TPIS_YEAST		x					+---
GAFTGENSVDQIK	1364.66	683.339	Triosephosphate isomerase	TPI1	Saccharomyces cerevisiae (strain ATCC 204508 / S288c) (Baker's yeast)	TPIS_YEAST	x	x	x	x	x		----
KPEFVDIINSRN	1430.75	716.389	Triosephosphate isomerase	TPI1	Saccharomyces cerevisiae (strain ATCC 204508 / S288c) (Baker's yeast)	TPIS_YEAST		x					----
SGAFTGENSVDQIK	1451.69	726.855	Triosephosphate isomerase	TPI1	Saccharomyces cerevisiae (strain ATCC 204508 / S288c) (Baker's yeast)	TPIS_YEAST		x	x				----
GLAATPEDAQDIHAS	1494.7	748.355	Triosephosphate isomerase	TPI1	Saccharomyces cerevisiae (strain ATCC 204508 / S288c) (Baker's yeast)	TPIS_YEAST		x					----
GTGLAATPEDAQDIHA	1565.73	783.877	Triosephosphate isomerase	TPI1	Saccharomyces cerevisiae (strain ATCC 204508 / S288c) (Baker's yeast)	TPIS_YEAST		x					----
GHSERRSYFHEDDKF	1908.85	478.225	Triosephosphate isomerase	TPI1	Saccharomyces cerevisiae (strain ATCC 204508 / S288c) (Baker's yeast)	TPIS_YEAST		x					+---
SGAFTGENSVDQIKDVGAK	1921.94	961.982	Triosephosphate isomerase	TPI1	Saccharomyces cerevisiae (strain ATCC 204508 / S288c) (Baker's yeast)	TPIS_YEAST		x					----
ASGAFTGENSVDQIKDVGAK	1992.98	997.502	Triosephosphate isomerase	TPI1	Saccharomyces cerevisiae (strain ATCC 204508 / S288c) (Baker's yeast)	TPIS_YEAST		x					----
FHEDDKF	936.398	469.207	Triosephosphate isomerase	TPI1	Saccharomyces cerevisiae (strain ATCC 204508 / S288c) (Baker's yeast)	TPIS_YEAST	x						----
GAFTGENSVDQIKDVGAK	1834.91	918.466	Triosephosphate isomerase	TPI1	Saccharomyces cerevisiae (strain ATCC 204508 / S288c) (Baker's yeast)	TPIS_YEAST		x					----
DGTLTPIVKDPA	1225.66	613.839	Trehalose-phosphatase	TPS2	Saccharomyces cerevisiae (strain ATCC 204508 / S288c) (Baker's yeast)	TPS2_YEAST		x					----
TNIPRKEGGLGPI	1350.76	676.391	Peroxiredoxin TSA1	TSA1	Saccharomyces cerevisiae (strain ATCC 204508 / S288c) (Baker's yeast)	TSA1_YEAST		x					--+-
VDEYIPTPERD	1332.62	667.32	Elongation factor Tu, mitochondrial	TUF1	Saccharomyces cerevisiae (strain ATCC 204508 / S288c) (Baker's yeast)	EFTU_YEAST		x					----
DKIKSPNPDEVVKY	1630.86	816.44	UTP--glucose-1-phosphate uridylyltransferase	UGP1	Saccharomyces cerevisiae (strain ATCC 204508 / S288c) (Baker's yeast)	UGPA1_YEAST		x					----
GIHTGDSIVVAPS	1251.65	626.834	Protein URA2/carbamoylphosphate synthetase/aspartate transcarbamylase	URA2	Saccharomyces cerevisiae (strain ATCC 204508 / S288c) (Baker's yeast)	PYR1_YEAST		x					----
IDEPKLYVPPADNK	1597.84	799.928	Aspartate carbamoyltransferase	URA2	Saccharomyces cerevisiae (strain YJM789) (Baker's yeast)	A6ZQK0_YEAS7		x					----
TVGGESGTPDTVRDPRGVS	1885.91	629.651	Catalase 90% ID CTT1 de S. cerevisiae	VIN7_1878	Saccharomyces cerevisiae x Saccharomyces kudriavzevii (strain VIN7) (Yeast)	H0GGK9_SACCK		x					----
PVGDQPPDIERQ	1349.66	675.839	Vacuolar protein sorting-associated protein 1	VPS1	Saccharomyces cerevisiae (strain ATCC 204508 / S288c) (Baker's yeast)	P21576 (VPS1_YEAST)	x		x	x	x	x	----
PVGDQPPDIERQI	1462.74	732.38	Vacuolar protein sorting-associated protein 1	VPS1	Saccharomyces cerevisiae (strain ATCC 204508 / S288c) (Baker's yeast)	P21576 (VPS1_YEAST)	x	x					----
PVGDQPPDIERQIK	1590.84	796.428	Vacuolar protein sorting-associated protein 1	VPS1	Saccharomyces cerevisiae (strain ATCC 204508 / S288c) (Baker's yeast)	VPS1_YEAST		x					----
PVGDQPPDIERQIKD	1705.86	569.632	Vacuolar protein sorting-associated protein 1	VPS1	Saccharomyces cerevisiae (strain ATCC 204508 / S288c) (Baker's yeast)	VPS1_YEAST		x					----
TEDPAKNFQPDTGRIE	1816.86	606.628	Pyruvate carboxylase 1	VPS1	Saccharomyces cerevisiae (strain ATCC 204508 / S288c) (Baker's yeast)	PYC1_YEAST		x					----
PVGDQPPDIERQIKDM	1836.9	613.313	Vacuolar protein sorting-associated protein 1	VPS1	Saccharomyces cerevisiae (strain ATCC 204508 / S288c) (Baker's yeast)	VPS1_YEAST		x					----
APPLPPSAPPPP	1136.62	569.301	Verprolin	VRP1	Saccharomyces cerevisiae (strain ATCC 204508 / S288c) (Baker's yeast)	VRP1_YEAST		x					+---
APPLPPTAPPPP	1150.64	576.332	Verprolin	VRP1	Saccharomyces cerevisiae (strain ATCC 204508 / S288c) (Baker's yeast)	VRP1_YEAST		x					+---
LPPPPPPSVATSVP	1354.75	678.381	Verprolin	VRP1	Saccharomyces cerevisiae (strain ATCC 204508 / S288c) (Baker's yeast)	VRP1_YEAST		x					----
GAPAPPPPPPPPALGGSAPKP	1869.01	935.519	Verprolin	VRP1	Saccharomyces cerevisiae (strain ATCC 204508 / S288c) (Baker's yeast)	VRP1_YEAST		x					--++
TRPGDLPEKDF	1273.63	637.826	Transcriptional modulator WTM1	WTM1	Saccharomyces cerevisiae (strain ATCC 204508 / S288c) (Baker's yeast)	WTM1_YEAST	x	x	x	x			----
IIDNAGKPGEILRT	1495.84	748.928	Transcriptional modulator WTM1	WTM1	Saccharomyces cerevisiae (strain ATCC 204508 / S288c) (Baker's yeast)	WTM1_YEAST		x					--+-
IAAIGADLIDERIIDQ	1724.93	863.479	Elongation factor 3A	YEF3	Saccharomyces cerevisiae (strain ATCC 204508 / S288c) (Baker's yeast)	EF3A_YEAST		x					+---
IAAIGADLIDERIIDQQ	1852.99	927.505	Elongation factor 3A	YEF3	Saccharomyces cerevisiae (strain ATCC 204508 / S288c) (Baker's yeast)	EF3A_YEAST		x					+---
IVLDEPTNYLDRDSLGA	1889.94	945.979	Elongation factor 3A/ 3B	YEF3/HEF3	Saccharomyces cerevisiae (strain ATCC 204508 / S288c) (Baker's yeast)	EF3A_YEAST/EF3B_YEAST		x					+---
AEPISSENGVLEPR	1496.75	749.386	Uncharacterized protein YGR130C	YGR130C	Saccharomyces cerevisiae (strain ATCC 204508 / S288c) (Baker's yeast)	YG3A_YEAST		x					----
GGFGGPGGPGGQGFGRQGPQG	1827.84	914.928	Uncharacterized protein YNL208W	YNL208W, N1338	Saccharomyces cerevisiae (strain ATCC 204508 / S288c) (Baker's yeast)	YNU8_YEAST		x					--++
KEGDDAPESPDIHF	1555.68	778.85	Ran-specific GTPase-activating protein 1	YRB1	Saccharomyces cerevisiae (strain ATCC 204508 / S288c) (Baker's yeast)	YRB1_YEAST		x					----
YPTGRISPLQE	1259.65	630.836	Threonine synthase	ZBIST_3151 (50% ID TDH4 de S. cerevisiae)	Zygosaccharomyces bailii	A0A212MBG6_ZYGBA		x					----
LEETKESLQNKGQEVKEQ	2116.06	706.366	Protein ZEO1	ZEO1	Saccharomyces cerevisiae (strain ATCC 204508 / S288c) (Baker's yeast)	ZEO1_YEAST		x					----
M/Z – mass/charge ratio; a positive (+) sign indicates that the peptide tested positive for the algorithm, and a negative (–) sign indicates that the peptide tested negative. Peptides highlighted in red represent those encrypted in non-Saccharomyces species.
